# Supplementary material for: Individual Differences in Learning a Novel Discrete Motor Task
Source: PLoS One. 2014 Nov 11;9(11):e112806. doi: 10.1371/journal.pone.0112806 (PMC4227849; doi:10.1371/journal.pone.0112806)
Supplement: Table S1 — Data of analysis variables of all individuals. (XLS) [file pone.0112806.s001.xls]

## Sheet: data2
Pliers	Participants	Day	Trial Number	Reach duration	Peak Reach	Velocity Profil Ratio	Grasp Duration	OpenTime	PlateauTime	CloseTime	Maximum Grip Aperture	Aperture in the End of Hand Opening	Aperture in the Begin of Hand Closing	Maximum Open Velocity	Maximum Close Velocity	Onset Asynchrony	End Asynchrony	Learning Blocks
1	6	1	1	1210	434.052	0.264463	1440	110	1160	170	67.5012	22.1278	64.307	339.534	-425.103	-290	-520	1
1	6	1	2	1150	533.676	0.330435	1050	310	520	220	57.0607	56.8867	51.7765	431.887	-267.583	-300	-200	1
1	6	1	3	730	725.185	0.356164	780	160	520	100	52.778	51.8758	49.0718	673.922	-297.992	-230	-280	1
1	6	1	4	930	705.357	0.376344	880	200	410	270	52.1304	51.8948	47.8531	616.201	-115.885	-290	-240	1
1	6	1	5	1050	616.671	0.285714	1040	190	710	140	51.8387	51.8387	47.2114	619.818	-216.583	-160	-150	1
1	6	1	6	910	653.891	0.274725	750	200	440	110	47.4259	46.725	43.5603	411.445	-170.854	-210	-50	1
1	6	1	7	1000	647.1	0.26	630	250	340	40	35.922	35.5634	34.7745	318.673	-57.7172	-360	10	1
1	6	1	8	870	649.263	0.356322	480	290	140	50	32.6354	32.1127	31.3728	173.208	-75.5202	-300	90	1
1	6	1	9	880	693.707	0.409091	600	220	310	70	36.1701	34.2827	35.8236	290.639	-76.8794	-270	10	1
1	6	1	10	970	708.264	0.329897	680	240	330	110	41.871	41.7551	39.4576	339.063	-155.771	-240	50	1
1	6	1	11	810	728.02	0.395062	680	250	360	70	37.1899	34.589	36.8567	244.477	-91.8909	-240	-110	1
1	6	1	12	730	763.478	0.452055	580	270	90	220	52.407	52.4029	51.8025	564.169	-198.172	-110	40	1
1	6	1	13	910	649.401	0.32967	690	230	350	110	55.6267	55.3449	52.0808	581.165	-337.037	-250	-30	1
1	6	1	14	810	766.937	0.308642	510	250	230	30	35.4208	34.9771	33.9355	373.878	-47.8916	-260	40	1
1	6	1	15	820	842.104	0.414634	660	190	270	200	41.6786	41.3437	36.0015	476.551	-354.397	-330	-170	1
1	6	1	16	820	812.224	0.353659	550	280	170	100	42.2129	41.884	41.9244	375.86	-150	-250	20	1
1	6	1	17	980	676.8	0.244898	790	300	400	90	55.6318	55.0262	52.8887	502.922	-435.562	-200	-10	1
1	6	1	18	860	693.192	0.360465	570	190	260	120	47.0555	46.665	43.7298	422.437	-269.318	-250	40	1
1	6	1	19	900	724.02	0.333333	560	230	240	90	44.673	43.6901	41.7275	452.599	-244.229	-330	10	1
1	6	1	20	700	809.85	0.4	620	220	320	80	39.4759	39.3586	37.3018	404.632	-129.4	-240	-160	1
1	6	1	21	780	785.556	0.384615	580	250	260	70	37.478	37.4074	34.8795	327.848	-113.477	-180	20	1
1	6	1	22	770	815.398	0.324675	750	240	450	60	41.0864	39.8533	38.146	262.415	-174.076	-350	-330	1
1	6	1	23	690	801.407	0.391304	710	220	440	50	35.0367	34.6499	34.4309	406.287	-57.4781	-210	-230	1
1	6	1	24	700	763.1	0.471429	630	300	280	50	36.046	35.5786	35.4811	200.825	-55.2892	-280	-210	1
1	6	1	25	780	765.236	0.294872	450	270	150	30	31.1722	30.7111	30.5763	205.062	-44.7705	-170	160	1
1	6	1	26	840	766.018	0.285714	640	270	250	120	36.984	36.442	36.7004	333.809	-126.043	-190	10	2
1	6	1	27	720	862.132	0.347222	370	130	240	0	28.9907	26.9657	28.6847	348.97	-22.0294	-250	100	2
1	6	1	28	690	904.961	0.289855	400	180	180	40	31.2206	29.5753	30.659	394.095	-53.8073	-240	50	2
1	6	1	29	730	859.106	0.315068	530	200	290	40	36.27	35.8208	35.555	360.556	-96.8184	-190	10	2
1	6	1	30	760	816.388	0.328947	520	200	200	120	43.0177	40.9713	40.3182	410.037	-91.558	-170	70	2
1	6	1	31	660	854.23	0.393939	460	230	150	80	40.0897	39.9053	37.2442	511.952	-107.404	-200	0	2
1	6	1	32	800	844.134	0.2875	380	180	200	0	32.7207	32.6551	31.6776	449.626	-22.5028	-280	140	2
1	6	1	33	680	898.983	0.411765	300	210	90	0	32.7637	32.159	32.5604	392.62	-12.7915	-240	140	2
1	6	1	34	700	795.287	0.385714	820	210	500	110	38.4997	31.0261	38.3975	259.516	-100.112	-300	-420	2
1	6	1	35	750	803.765	0.413333	490	230	210	50	35.0895	33.0582	34.552	321.521	-63.7235	-250	10	2
1	6	1	37	650	935.905	0.369231	460	190	180	90	38.337	37.7353	36.3002	596.917	-78.1169	-240	-50	2
1	6	1	38	680	893.528	0.455882	530	170	290	70	36.8379	35.0116	36.5126	426.719	-89.4642	-270	-120	2
1	6	1	39	860	866.218	0.302326	540	260	230	50	35.7911	34.1879	35.4232	264.592	-99.7126	-300	20	2
1	6	1	40	740	827.212	0.418919	460	250	110	100	39.8444	39.6705	39.6759	382.813	-125.361	-260	20	2
1	6	1	41	790	806.011	0.367089	550	270	150	130	39.5263	39.2584	39.2113	331.181	-135.334	-250	-10	2
1	6	1	42	710	823.589	0.380282	470	280	110	80	39.5901	38.8455	39.3677	293.302	-161.149	-230	10	2
1	6	1	43	740	798.114	0.351351	600	260	250	90	39.0951	38.1647	37.7201	336.036	-140.35	-230	-90	2
1	6	1	44	910	738.702	0.307692	690	250	310	130	41.6284	40.9969	41.156	386.38	-198.252	-220	0	2
1	6	1	45	820	765.044	0.341463	550	220	200	130	44.7181	44.2657	42.2311	442.768	-155.569	-270	0	2
1	6	1	46	690	836.406	0.333333	460	200	160	100	46.2539	46.1723	44.0613	546.103	-231.336	-240	-10	2
1	6	1	47	730	863.965	0.410959	560	170	350	40	36.0766	35.5653	33.0531	399.602	-136.201	-250	-80	2
1	6	1	48	760	787.708	0.342105	540	150	300	90	50.3407	49.8649	46.773	598.882	-310.571	-220	0	2
1	6	1	49	650	861.921	0.384615	440	200	100	140	51.6718	51.2441	51.3996	622.616	-369.372	-200	10	2
1	6	1	50	590	913.821	0.355932	370	170	90	110	41.5345	40.6623	41.4491	469.746	-208.086	-200	20	2
1	6	1	51	610	965.171	0.344262	380	180	120	80	36.0555	35.795	35.756	419.926	-107.236	-210	20	3
1	6	1	52	600	865.78	0.416667	410	190	140	80	38.8347	38.1838	38.5284	436.866	-123.371	-160	30	3
1	6	1	53	630	849.284	0.492063	780	180	460	140	40.603	39.6241	39.7832	335.918	-138.413	-210	-360	3
1	6	1	54	650	852.283	0.384615	480	260	120	100	47.4629	47.1053	47.183	492.296	-285.695	-180	-10	3
1	6	1	55	690	903.205	0.391304	430	100	250	80	39.2977	33.8844	38.9201	573.987	-123.44	-230	30	3
1	6	1	56	660	937.211	0.454545	400	260	60	80	37.7218	36.9575	37.2316	300.208	-138.036	-240	20	3
1	6	1	57	680	776.597	0.308824	560	320	140	100	45.1812	44.0581	44.8537	298.261	-289.415	-130	-10	3
1	6	1	58	590	940.845	0.440678	410	220	90	100	50.1858	49.6298	49.9296	581.864	-284.34	-190	-10	3
1	6	1	59	700	887.769	0.328571	410	230	80	100	38.2483	38.0743	38.1361	441.755	-225.094	-260	30	3
1	6	1	60	710	858.189	0.323944	480	220	160	100	36.4364	35.2424	36.2324	366.285	-200.787	-220	10	3
1	6	1	61	700	809.324	0.342857	510	240	140	130	46.0314	45.7367	45.4057	509.148	-344.247	-200	-10	3
1	6	1	62	680	803.402	0.411765	470	260	80	130	46.1548	46.1201	45.9429	484.889	-271.488	-180	30	3
1	6	1	63	650	849.614	0.415385	440	240	90	110	44.262	44.0095	44.1276	416.266	-297.406	-210	0	3
1	6	1	64	770	700.188	0.38961	690	420	160	110	44.077	43.8319	43.7739	253.191	-277.108	-80	0	3
1	6	1	66	870	610.035	0.321839	640	140	380	120	49.8379	49.8379	47.6715	486.421	-352.455	-220	10	3
1	6	1	67	700	884.395	0.285714	560	200	230	130	54.5478	53.821	52.1357	717.286	-413.13	-140	0	3
1	6	1	68	700	854.335	0.342857	500	250	150	100	41.4447	40.8349	41.1051	483.642	-208.156	-220	-20	3
1	6	1	69	680	910.997	0.367647	480	200	170	110	40.7086	40.6811	39.7933	537.561	-176.316	-200	0	3
1	6	1	70	780	849.142	0.307692	700	210	210	280	49.6471	49.1705	48.5913	666.918	-301.835	-180	-100	3
1	6	1	71	910	807.071	0.307692	690	340	190	160	55.6472	54.5375	55.3109	353.442	-334.999	-230	-10	3
1	6	1	72	650	868.048	0.4	420	190	130	100	36.9386	36.1171	36.9386	481.617	-173.503	-210	20	3
1	6	1	73	730	924.688	0.342466	520	120	280	120	55.4849	54.7208	51.6727	1056.65	-360.772	-210	0	3
1	6	1	74	950	851.423	0.294737	560	290	200	70	37.7318	33.2214	37.6349	219.908	-187.745	-380	10	3
1	6	1	75	740	767.72	0.310811	470	250	130	90	42.6203	42.3669	42.4509	459.66	-303.774	-170	100	3
1	6	1	76	720	828.668	0.375	490	200	180	110	44.6755	44.5282	43.8875	524.808	-331.318	-230	0	4
1	6	1	77	730	930.255	0.342466	450	220	130	100	41.6906	41.1991	41.1305	413.132	-177.52	-260	20	4
1	6	1	78	800	794.982	0.3375	560	220	220	120	46.3939	46.3658	45.4754	492.557	-241.409	-230	10	4
1	6	1	79	870	897.572	0.321839	550	190	270	90	44.6761	43.4036	42.5806	443.301	-316.363	-330	-10	4
1	6	1	80	670	821.193	0.343284	520	210	220	90	51.6183	51.2933	47.4209	523.294	-354.808	-170	-20	4
1	6	1	81	640	810.47	0.34375	470	160	210	100	48.4964	47.8628	45.053	560.493	-324.864	-180	-10	4
1	6	1	82	820	840.882	0.243902	590	170	300	120	51.9819	51.7204	48.2753	600.726	-313.043	-230	0	4
1	6	1	83	660	885.879	0.378788	450	190	140	120	41.52	41.1047	40.9806	426.143	-233.508	-210	0	4
1	6	1	84	650	780.757	0.353846	520	190	160	170	41.0375	38.3857	40.825	441.409	-509.045	-190	-60	4
1	6	1	85	650	867.686	0.307692	480	190	200	90	50.5829	50.3104	48.8082	667.4	-457.798	-160	10	4
1	6	1	86	630	871.121	0.396825	530	140	300	90	57.9906	57.6606	56.9187	863.767	-684.945	-110	-10	4
1	6	1	87	540	930.402	0.555556	440	170	150	120	57.9771	56.2174	57.6697	705.478	-639.979	-100	0	4
1	6	1	88	620	784.662	0.290323	520	190	250	80	50.2839	49.3225	50.093	406.187	-528.531	-110	-10	4
1	6	1	89	580	981.019	0.465517	520	270	160	90	47.4667	47.4444	46.519	472.926	-308.725	-60	0	4
1	6	1	90	650	872.658	0.338462	490	180	190	120	56.249	55.7639	55.9753	798.245	-518.924	-170	-10	4
1	6	1	91	750	917.363	0.4	450	160	190	100	46.1456	45.7237	45.8057	663.269	-326.072	-270	30	4
1	6	1	92	700	882.613	0.342857	450	200	150	100	48.0534	47.7835	47.6515	489.735	-326.07	-260	-10	4
1	6	1	93	770	905.2	0.324675	530	240	200	90	42.7719	40.6843	41.2586	407.854	-269.202	-250	-10	4
1	6	1	94	640	897.618	0.375	460	240	130	90	46.46	45.9252	46.1135	445.542	-431.234	-180	0	4
1	6	1	95	610	851.913	0.327869	470	240	100	130	57.2785	57.0491	56.8131	667.137	-517.76	-140	0	4
1	6	1	96	640	834.289	0.359375	480	270	100	110	46.6223	46.0362	46.5295	400.188	-354.988	-160	0	4
1	6	1	97	600	873.573	0.4	430	170	160	100	45.2954	43.0019	44.8338	454.397	-392.437	-160	10	4
1	6	1	98	660	932.822	0.393939	420	230	100	90	39.8066	39.1812	39.8066	336.374	-213.365	-220	20	4
1	6	1	99	640	879.693	0.453125	460	320	50	90	52.1931	52.1707	52.1268	433.72	-521.527	-190	-10	4
1	6	1	100	680	831.054	0.382353	460	190	160	110	44.9025	41.8427	44.4713	431.018	-387.603	-200	20	4
1	6	2	1	930	610.082	0.204301	790	180	490	120	68.3274	68.3274	59.3158	1038.87	-488.076	-150	-10	1
1	6	2	2	680	977.959	0.220588	520	230	200	90	38.8881	36.3723	38.7125	409.93	-105.848	-140	20	1
1	6	2	3	660	816.902	0.242424	840	330	430	80	50.3325	48.6604	49.0812	320.442	-581.263	-100	-280	1
1	6	2	4	720	778.769	0.319444	580	350	120	110	53.9098	52.3633	53.7438	498.154	-569.127	-150	-10	1
1	6	2	5	630	731.224	0.349206	540	190	250	100	61.5222	60.5731	61.2675	850.238	-662.551	-100	-10	1
1	6	2	6	660	815.668	0.393939	570	230	220	120	57.5204	57.3022	56.076	561.957	-569.131	-90	0	1
1	6	2	7	730	858.619	0.356164	580	320	140	120	49.5518	49.5452	49.0422	560.308	-381.839	-170	-20	1
1	6	2	8	690	841	0.333333	530	150	280	100	50.9919	44.0124	50.8646	673.504	-499.862	-170	-10	1
1	6	2	9	610	965.464	0.327869	390	160	70	160	49.5284	49.4773	48.9152	541.773	-432.801	-190	30	1
1	6	2	10	600	1046.33	0.35	390	180	130	80	48.1432	48.1337	47.7182	818.064	-524.614	-170	40	1
1	6	2	11	540	947.073	0.333333	400	200	100	100	55.9448	55.6375	53.6608	550.952	-701.836	-150	-10	1
1	6	2	12	740	742.087	0.297297	540	240	180	120	49.3902	49.1911	47.7062	519.845	-410.162	-210	-10	1
1	6	2	13	660	794.412	0.409091	540	290	160	90	52.9059	51.8769	52.8975	511.15	-556.293	-120	0	1
1	6	2	14	640	860.869	0.375	440	210	60	170	48.1719	48.1132	48.0281	485.617	-322.76	-160	40	1
1	6	2	15	640	866.85	0.40625	430	200	100	130	45.9299	45.8852	44.6756	570.354	-338.174	-190	20	1
1	6	2	16	660	829.905	0.378788	430	310	30	90	41.5903	40.9185	41.5903	342.217	-267.097	-230	0	1
1	6	2	17	600	842.162	0.416667	440	240	100	100	46.8629	46.6233	46.6187	434.123	-415.038	-170	-10	1
1	6	2	18	660	870.918	0.469697	490	210	120	160	43.1653	41.554	42.8602	379.014	-253.272	-170	0	1
1	6	2	19	650	859.596	0.430769	510	200	220	90	44.5861	40.8951	44.1216	375.15	-319.663	-130	10	1
1	6	2	20	630	882.669	0.380952	480	290	80	110	47.4703	47.4385	46.8684	399.285	-342.846	-160	-10	1
1	6	2	21	580	994.719	0.362069	400	190	110	100	47.0033	46.62	46.2825	572.975	-466.312	-150	30	1
1	6	2	22	660	872.394	0.30303	440	240	100	100	48.6298	47.6377	48.2828	398.57	-447.503	-170	50	1
1	6	2	23	580	975.333	0.396552	430	290	60	80	46.8065	46.8065	45.7807	339.272	-443.095	-150	0	1
1	6	2	24	650	926.527	0.307692	450	260	70	120	45.9097	45.9086	45.1587	417.966	-386.483	-190	10	1
1	6	2	25	600	900.828	0.4	440	210	90	140	49.6778	47.8847	49.5756	419.742	-374.825	-140	20	1
1	6	2	26	660	985.228	0.378788	460	200	200	60	36.6163	35.084	35.1152	352.529	-147.139	-220	-20	2
1	6	2	27	720	879.056	0.361111	520	270	160	90	41.1017	40.9555	40.8038	378.632	-232.578	-200	0	2
1	6	2	28	690	1027.09	0.318841	480	170	200	110	42.2632	39.8623	41.5669	455.972	-196.293	-200	10	2
1	6	2	29	660	971.466	0.378788	420	220	100	100	39.2258	38.9221	39.1484	460.202	-162.697	-220	20	2
1	6	2	30	650	843.973	0.353846	460	220	160	80	35.1177	34.6206	34.3298	374.888	-152.246	-150	40	2
1	6	2	31	750	796.874	0.306667	510	330	90	90	47.7505	47.3931	47.3277	382.967	-420.554	-110	130	2
1	6	2	32	560	960.439	0.392857	430	250	100	80	45.0118	44.3821	44.9111	441.145	-409.023	-140	-10	2
1	6	2	33	540	904.954	0.37037	370	250	30	90	43.8008	43.7977	43.5393	364.096	-264.573	-140	30	2
1	6	2	34	580	971.716	0.362069	380	220	90	70	42.882	42.354	42.7466	474.27	-329.752	-200	0	2
1	6	2	35	590	935.287	0.389831	410	160	170	80	45.0747	44.5303	45.0413	620.657	-392.639	-180	0	2
1	6	2	36	640	814.796	0.28125	530	210	160	160	51.3226	49.977	49.7568	521.224	-334.533	-120	-10	2
1	6	2	37	610	877.819	0.377049	420	230	50	140	47.34	47.2221	47.0338	475.609	-389.259	-180	10	2
1	6	2	38	620	939.291	0.370968	440	290	30	120	44.7574	44.7574	44.4414	360.192	-250.749	-180	0	2
1	6	2	39	660	824.877	0.348485	490	300	90	100	45.4476	45.3965	43.8883	423.509	-282.477	-170	0	2
1	6	2	40	660	837.928	0.409091	570	230	230	110	52.6558	51.9963	51.424	525.008	-436.961	-110	-20	2
1	6	2	41	650	810.713	0.353846	480	170	220	90	45.3072	39.5983	44.2092	490.6	-288.181	-170	0	2
1	6	2	42	780	924.332	0.269231	540	260	190	90	43.8021	42.7015	43.407	369.178	-244.521	-240	0	2
1	6	2	43	660	746.324	0.363636	520	180	180	160	55.5003	52.537	55.0608	586.682	-536.409	-140	0	2
1	6	2	44	610	818.562	0.344262	460	220	130	110	44.7388	43.6935	44.5465	408.689	-265.536	-130	20	2
1	6	2	45	640	753.711	0.390625	470	250	130	90	45.6541	45.3831	45.6103	418.432	-383.842	-140	30	2
1	6	2	46	600	849.693	0.383333	420	180	140	100	49.2219	48.2024	49.1613	564.459	-476.901	-170	10	2
1	6	2	47	660	845.954	0.30303	430	250	100	80	43.6619	42.5655	43.2575	435.551	-285.947	-170	60	2
1	6	2	48	670	889.286	0.432836	450	250	120	80	44.4093	44.0182	43.2055	473.91	-260.902	-220	0	2
1	6	2	49	690	1016.99	0.376812	470	240	100	130	45.612	45.0907	45.0107	353.627	-356.926	-230	-10	2
1	6	2	50	680	821.246	0.294118	500	230	200	70	37.5998	35.9517	36.1081	289.892	-114.363	-170	10	2
1	6	2	51	710	849.66	0.338028	510	200	210	100	43.5103	41.0617	43.3094	398.248	-371.297	-200	0	3
1	6	2	52	680	971.244	0.382353	440	230	100	110	40.1128	39.9276	39.7084	370.568	-171.163	-250	-10	3
1	6	2	53	660	802.825	0.333333	520	290	110	120	47.6473	47.4379	47.2985	386.62	-347.664	-150	-10	3
1	6	2	54	700	776.617	0.371429	480	200	170	110	46.6142	45.161	44.949	503.345	-367.079	-220	0	3
1	6	2	55	660	805.465	0.333333	470	200	140	130	45.1822	44.1676	44.6966	526.475	-279.63	-180	10	3
1	6	2	56	730	827.037	0.369863	540	340	80	120	44.828	44.6046	44.2104	392.272	-298.111	-200	-10	3
1	6	2	57	660	839.291	0.378788	450	310	40	100	48.2242	48.2242	48.011	423.834	-488.064	-190	20	3
1	6	2	58	690	821.859	0.304348	560	260	180	120	48.1201	47.7595	47.7408	530.36	-397.506	-140	-10	3
1	6	2	59	600	867.88	0.383333	440	180	140	120	48.5662	47.6257	48.3522	540.674	-339.392	-170	-10	3
1	6	2	60	600	940.126	0.35	450	200	140	110	44.3898	44.3838	43.2647	397.239	-268.069	-150	0	3
1	6	2	61	630	910.344	0.365079	430	160	180	90	43.38	36.3153	41.9034	472.224	-280.95	-200	0	3
1	6	2	62	590	915.501	0.338983	420	270	80	70	43.0008	42.8859	42.9147	400.546	-335.286	-150	20	3
1	6	2	63	600	861.249	0.433333	460	280	100	80	44.886	44.5106	44.5675	304.043	-330.837	-140	0	3
1	6	2	64	600	945.455	0.383333	410	240	80	90	41.2998	40.9301	40.7986	397.985	-190.297	-190	0	3
1	6	2	65	580	893.373	0.465517	460	230	130	100	46.6091	45.2683	46.4592	371.773	-328.403	-110	10	3
1	6	2	66	660	959.59	0.454545	400	250	80	70	38.4958	38.4029	38.378	376.628	-193.927	-240	20	3
1	6	2	67	650	840.737	0.353846	520	320	90	110	45.4051	45.0221	45.1906	389.296	-280.31	-140	-10	3
1	6	2	68	730	689.768	0.30137	580	190	300	90	39.0889	25.62	38.7001	223.061	-248.591	-150	0	3
1	6	2	69	1070	720.567	0.168224	500	260	120	120	38.4926	38.1751	38.1513	362.554	-200.737	-580	-10	3
1	6	2	70	680	746.331	0.323529	530	310	100	120	49.7868	49.6706	49.4927	342.615	-388.355	-160	-10	3
1	6	2	71	760	783.884	0.394737	640	240	310	90	47.7114	44.6467	47.6684	489.268	-421.834	-120	0	3
1	6	2	72	650	854.886	0.369231	520	330	70	120	50.5495	50.5495	50.2933	469.705	-391.775	-140	-10	3
1	6	2	73	640	871.257	0.375	520	290	100	130	53.8232	53.8109	52.9176	681.46	-398.471	-150	-30	3
1	6	2	74	640	829.773	0.46875	520	250	160	110	49.547	48.1174	49.3083	430.367	-486.616	-120	0	3
1	6	2	75	670	932.825	0.358209	460	260	100	100	46.5852	46.4543	46.1258	584.367	-338.907	-220	-10	3
1	6	2	76	700	822.137	0.371429	540	310	100	130	48.4001	47.7877	48.2094	438.296	-314.461	-170	-10	4
1	6	2	77	720	810.326	0.444444	470	240	130	100	47.0389	46.326	46.551	499.243	-356.332	-260	-10	4
1	6	2	78	710	803.121	0.28169	520	350	70	100	41.9352	41.2116	41.789	218.947	-330.158	-170	20	4
1	6	2	79	650	782.985	0.338462	480	200	100	180	47.9406	47.4217	47.7667	563.916	-317.917	-150	20	4
1	6	2	80	700	792.079	0.4	520	170	260	90	48.1321	46.8009	48.0083	654.85	-404.492	-130	50	4
1	6	2	81	670	794.019	0.41791	560	190	240	130	55.6946	55.5747	52.5209	720.636	-328.969	-120	-10	4
1	6	2	82	710	825.344	0.309859	520	340	80	100	43.1323	43.049	42.7708	378.034	-232.579	-180	10	4
1	6	2	83	760	783.928	0.368421	600	260	150	190	51.3825	51.3825	50.2729	440.263	-256.041	-170	-10	4
1	6	2	84	610	889.92	0.42623	420	230	80	110	41.9038	41.39	41.9038	415.698	-215.895	-160	30	4
1	6	2	85	620	942.862	0.370968	450	230	100	120	38.5633	38.0359	38.2143	444.811	-146.113	-140	30	4
1	6	2	86	650	775.88	0.338462	490	200	200	90	36.7123	34.1846	35.71	343.189	-138.148	-140	20	4
1	6	2	87	670	856.162	0.328358	490	210	190	90	36.2699	35.2988	35.3969	318.802	-86.8704	-150	30	4
1	6	2	88	580	865.72	0.344828	490	240	180	70	37.7267	37.5748	36.12	382.507	-162.369	-70	20	4
1	6	2	89	620	848.431	0.435484	520	180	210	130	40.8106	37.1755	40.7211	390.919	-203.969	-90	10	4
1	6	2	90	630	948.723	0.31746	440	190	160	90	37.4454	34.7342	36.3431	370.138	-116.291	-110	80	4
1	6	2	91	600	959.931	0.4	340	170	80	90	39.3683	38.4293	39.1118	392.046	-140.832	-190	70	4
1	6	2	92	620	882.771	0.354839	480	180	200	100	42.8423	42.8003	41.3599	476.235	-216.185	-130	10	4
1	6	2	93	590	891.05	0.423729	430	250	80	100	39.6827	38.866	39.2112	361.916	-164.279	-150	10	4
1	6	2	94	660	818.284	0.30303	540	370	60	110	42.6455	42.358	42.5142	339.274	-266.488	-120	0	4
1	6	2	95	590	928.627	0.372881	470	240	140	90	44.451	43.3158	44.3697	365.823	-340.872	-120	0	4
1	6	2	96	640	955.48	0.34375	410	210	70	130	46.8307	45.9999	46.7028	464.486	-336.88	-150	80	4
1	6	2	97	640	931.795	0.3125	390	170	140	80	40.4123	38.1024	40.1654	403.634	-216.519	-120	130	4
1	6	2	98	640	886.965	0.359375	470	310	40	120	43.1547	43.1506	42.8476	265.436	-272.352	-160	10	4
1	6	2	99	600	954.734	0.4	400	230	90	80	40.2903	39.9527	40.0942	412.862	-219.695	-160	40	4
1	6	2	100	570	995.125	0.403509	430	220	90	120	48.8638	48.0109	48.8003	512.987	-391.397	-140	0	4
1	7	1	1	790	760.35	0.278481	800	290	400	110	46.7776	46.7453	46.289	345.545	-225.762	-60	-70	1
1	7	1	2	860	747.638	0.337209	770	240	450	80	38.9384	32.3909	38.8261	218.684	-116.522	-100	-10	1
1	7	1	3	710	829.059	0.338028	770	270	390	110	46.2342	38.5192	45.979	267.246	-244.448	-70	-130	1
1	7	1	4	670	961.054	0.298507	680	310	270	100	53.5825	51.2322	53.4726	314.322	-399.513	-20	-30	1
1	7	1	5	690	874.991	0.318841	670	290	290	90	50.7872	46.7602	50.7479	286.763	-317.256	-60	-40	1
1	7	1	6	760	984.58	0.342105	720	270	330	120	45.7499	42.198	44.7311	310.491	-199.027	-80	-40	1
1	7	1	7	650	1008.78	0.353846	630	280	210	140	51.526	48.6165	51.2368	326.204	-284.364	-70	-50	1
1	7	1	8	680	873.763	0.308824	660	260	280	120	49.0461	46.6469	48.7455	332.87	-247.664	-50	-30	1
1	7	1	9	530	1185.4	0.339623	510	250	140	120	46.0408	45.1332	45.6472	396.715	-255.409	-50	-30	1
1	7	1	10	600	1151.87	0.316667	580	270	140	170	53.1449	52.2743	52.8501	393.885	-273.999	-50	-30	1
1	7	1	11	660	1062.15	0.287879	570	240	180	150	43.3438	41.3305	43.2929	256.574	-135.055	-40	50	1
1	7	1	12	650	1034.89	0.292308	650	210	300	140	51.1989	47.7619	50.9912	338.253	-257.06	-40	-40	1
1	7	1	13	610	960.866	0.311475	640	350	130	160	55.726	53.3553	55.1764	304.124	-275.908	-10	-40	1
1	7	1	14	690	1017.59	0.304348	680	220	320	140	52.1085	45.9758	51.8248	325.247	-306.999	-50	-40	1
1	7	1	15	630	1066.61	0.253968	620	210	290	120	52.4217	51.8461	51.5932	390.999	-258.303	-20	-10	1
1	7	1	16	680	992.023	0.308824	680	250	300	130	47.382	46.4196	46.8922	294	-210.568	-30	-30	1
1	7	1	17	660	995.097	0.30303	650	240	300	110	48.768	45.6246	48.6057	317.074	-323.526	-30	-20	1
1	7	1	18	560	1186.95	0.303571	570	230	210	130	49.4642	46.564	49.4243	401.023	-276.6	-10	-20	1
1	7	1	19	610	1008.41	0.327869	600	240	230	130	45.4379	38.5427	45.3283	282.896	-199.434	-20	-10	1
1	7	1	20	540	1116.71	0.351852	520	210	210	100	47.8775	43.258	47.7853	319.603	-299.149	-40	-20	1
1	7	1	21	610	986.605	0.327869	590	280	170	140	49.0409	47.7231	48.9088	291.019	-285.671	-40	-20	1
1	7	1	22	600	1054.12	0.433333	590	310	150	130	48.3339	44.7709	48.1419	235.956	-233.438	-40	-30	1
1	7	1	23	680	1032.12	0.279412	690	250	320	120	45.9038	43.912	45.7582	306.293	-206.576	-10	-20	1
1	7	1	24	620	970.031	0.387097	570	260	200	110	49.3114	47.5007	49.1005	271.875	-310.126	-60	-10	1
1	7	1	25	560	1122.26	0.357143	530	280	110	140	50.3926	49.6096	50.057	358.341	-268.507	-50	-20	1
1	7	1	26	740	1016.81	0.256757	430	260	60	110	53.5432	53.5112	53.3341	420.378	-421.505	-60	250	2
1	7	1	27	460	1170.39	0.478261	410	240	50	120	54.2247	54.1642	54.0372	356.694	-454.934	-60	-10	2
1	7	1	28	450	1292.28	0.4	420	220	90	110	52.7982	52.4512	52.6424	380.879	-470.241	-40	-10	2
1	7	1	29	450	1203.92	0.377778	420	250	50	120	55.946	55.7705	55.8755	461.708	-383.049	-40	-10	2
1	7	1	30	570	1047.4	0.368421	640	240	220	180	55.2362	53.72	55.0858	328.297	-236.492	-40	-110	2
1	7	1	31	560	1166.1	0.428571	530	270	130	130	49.6294	48.9559	49.4461	324.503	-239.093	-80	-50	2
1	7	1	32	640	1007.23	0.28125	650	250	230	170	50.4935	50.1377	50.0667	345.855	-181.68	10	0	2
1	7	1	33	590	995.221	0.288136	640	260	270	110	51.0372	51.0372	46.8504	329.66	-227.969	20	-30	2
1	7	1	34	560	1080.79	0.428571	570	260	190	120	47.1902	44.5903	46.9401	327.882	-243.756	-20	-30	2
1	7	1	35	680	1049.35	0.279412	570	240	150	180	45.8905	45.8905	44.9526	407.799	-116.633	-30	80	2
1	7	1	36	560	972.039	0.428571	630	350	130	150	57.9352	57.502	57.7143	325.388	-322.318	-10	-80	2
1	7	1	37	540	1130.14	0.444444	550	330	70	150	55.1351	54.4454	55.0968	365.222	-244.196	-20	-30	2
1	7	1	38	520	1134.23	0.403846	570	290	100	180	55.4859	54.3275	55.3042	399.997	-238.643	0	-50	2
1	7	1	39	540	1069.96	0.388889	560	260	160	140	52.6854	49.303	52.087	387.166	-238.58	-10	-30	2
1	7	1	40	540	1083.1	0.407407	570	240	170	160	57.7939	55.8202	57.4838	502.718	-237.891	-10	-40	2
1	7	1	41	510	1145.99	0.45098	520	340	50	130	48.8854	48.6772	48.8007	379.649	-241.405	0	-10	2
1	7	1	42	470	1128.59	0.425532	480	280	80	120	47.063	44.6006	47.0051	510.54	-242.497	0	-10	2
1	7	1	43	510	1132.53	0.372549	480	240	130	110	44.2224	42.574	43.458	479.385	-168.654	-10	20	2
1	7	1	44	480	1179.56	0.354167	480	260	80	140	51.2064	50.6632	51.043	547.931	-248.914	-20	-20	2
1	7	1	45	550	1034.43	0.4	520	250	150	120	49.6438	48.404	49.5126	404.717	-285.529	-50	-20	2
1	7	1	46	510	998.294	0.372549	510	300	80	130	54.759	54.4819	54.6555	426.543	-369.728	-20	-20	2
1	7	1	47	540	957.212	0.462963	550	220	170	160	57.8287	56.4592	57.5739	516.115	-325.387	-30	-40	2
1	7	1	48	570	1015.02	0.368421	600	240	160	200	58.3158	58.2211	56.387	373.503	-252.939	-30	-60	2
1	7	1	49	520	1081.47	0.423077	540	230	170	140	49.2009	48.9292	47.4545	349.704	-215.21	-20	-40	2
1	7	1	50	530	1104.37	0.490566	560	220	200	140	50.8952	50.8952	47.8583	365.845	-210.634	0	-30	2
1	7	1	51	570	1050.43	0.350877	590	250	190	150	49.6088	48.3516	49.0048	298.57	-243.315	0	-20	3
1	7	1	52	540	1009.55	0.444444	550	290	130	130	49.7805	48.9481	49.5206	294.311	-240.876	-30	-40	3
1	7	1	53	550	1056.81	0.327273	590	220	180	190	51.3796	51.3796	49.5854	426.918	-189.977	-20	-60	3
1	7	1	54	600	937.001	0.383333	640	250	230	160	47.0402	46.5305	46.5283	364.242	-177.036	-30	-70	3
1	7	1	55	540	977.983	0.518519	610	250	190	170	46.7635	44.6186	46.6605	337.246	-208.175	20	-50	3
1	7	1	56	520	1058.07	0.423077	560	230	210	120	55.7681	55.3036	53.1771	357.679	-337.588	-10	-50	3
1	7	1	57	520	1076.43	0.442308	560	250	150	160	46.4191	46.363	43.3311	360.338	-152.953	-20	-60	3
1	7	1	58	530	1103.33	0.45283	570	250	210	110	37.5687	37.3141	36.488	356.068	-172.887	-30	-70	3
1	7	1	59	640	1018.11	0.359375	710	260	280	170	55.4412	54.3565	55.3055	440.524	-227.218	20	-50	3
1	7	1	60	600	995.346	0.316667	690	320	160	210	64.5562	60.8858	64.2822	391.737	-284.376	-20	-110	3
1	7	1	61	590	954.981	0.322034	580	220	250	110	52.1347	51.5727	51.8916	593.258	-304.597	-50	-40	3
1	7	1	62	620	1142.53	0.258065	720	270	210	240	60.6257	59.9263	60.1475	425.207	-199.594	0	-100	3
1	7	1	63	590	1036.92	0.40678	680	300	160	220	62.866	62.4849	61.4916	534.998	-209.731	0	-90	3
1	7	1	64	570	976.956	0.280702	600	230	200	170	59.8408	57.118	59.6	453.451	-292.083	-10	-40	3
1	7	1	65	570	1068.09	0.350877	590	300	110	180	58.4573	58.1372	58.2169	337.148	-241.69	-10	-30	3
1	7	1	66	460	1074.64	0.282609	550	240	170	140	61.3335	61.1431	59.4536	620.938	-311.449	60	-30	3
1	7	1	67	540	1016.4	0.37037	530	240	140	150	55.7714	54.9207	55.6003	479.161	-283.153	-30	-20	3
1	7	1	68	550	967.73	0.309091	580	240	180	160	59.7669	58.3844	59.5984	418.551	-338.912	0	-30	3
1	7	1	69	600	1069.75	0.3	620	240	160	220	59.7962	59.2669	59.3297	397.952	-231.295	0	-20	3
1	7	1	70	520	1105.32	0.403846	580	270	100	210	58.7404	58.5912	58.5596	507.527	-218.986	-30	-90	3
1	7	1	71	530	1164.56	0.339623	550	220	160	170	60.4672	60.3933	58.522	522.661	-273.54	-20	-40	3
1	7	1	72	580	914.36	0.482759	640	240	260	140	57.7434	57.7088	55.3186	409.647	-319.332	10	-50	3
1	7	1	73	520	1041.56	0.365385	540	230	160	150	55.0776	53.8125	54.989	398.546	-304.881	-20	-40	3
1	7	1	74	460	1113.55	0.347826	520	250	100	170	63.5564	63.2502	63.2201	525.407	-298.082	0	-60	3
1	7	1	75	520	1008.19	0.269231	580	200	180	200	58.6983	58.4621	55.455	533.471	-244.23	10	-50	3
1	7	1	76	530	937.387	0.471698	600	240	240	120	54.3316	54.2359	48.4444	471.42	-245.58	0	-70	4
1	7	1	77	520	1145.15	0.423077	540	240	120	180	50.9864	50.0218	50.9053	455.201	-164.758	-30	-50	4
1	7	1	78	640	1070.78	0.25	700	240	260	200	52.9961	52.8177	52.5935	328.307	-240.326	10	-50	4
1	7	1	79	560	1003.95	0.339286	650	340	120	190	55.1743	54.7432	54.9571	276.606	-268.08	0	-90	4
1	7	1	80	580	968.761	0.310345	620	230	210	180	53.446	51.7936	53.3003	357.371	-205.525	-10	-50	4
1	7	1	81	590	1059.64	0.305085	650	250	200	200	58.8517	56.578	58.6273	357.263	-243.527	20	-40	4
1	7	1	82	590	1115.65	0.254237	640	220	270	150	53.9414	53.5728	50.6538	421.153	-200.803	20	-30	4
1	7	1	83	520	1165.02	0.365385	540	240	160	140	53.2724	52.5071	52.257	376.33	-284.098	-10	-30	4
1	7	1	84	540	1193.45	0.333333	580	240	170	170	55.9126	55.9126	55.565	366.294	-277.923	0	-40	4
1	7	1	85	520	1044.49	0.365385	630	200	260	170	51.8534	50.9576	51.31	437.587	-236.011	50	-60	4
1	7	1	86	520	1027.29	0.423077	630	270	170	190	53.0304	52.2027	52.4955	426.944	-218.115	10	-100	4
1	7	1	87	540	1036.2	0.37037	600	270	160	170	54.9807	52.3581	54.9316	339.102	-287.172	10	-50	4
1	7	1	88	560	1059.47	0.321429	640	260	180	200	54.1051	53.249	53.6233	378.668	-223.393	10	-70	4
1	7	1	89	570	1045.82	0.280702	630	260	180	190	59.152	58.1974	58.9812	416.009	-271.03	0	-60	4
1	7	1	90	510	1178.05	0.372549	590	270	150	170	55.3599	54.6025	54.3039	313.575	-247.994	10	-70	4
1	7	1	91	560	1066.74	0.303571	560	240	200	120	54.4349	53.7791	51.2645	332.967	-305.092	-10	-10	4
1	7	1	92	530	1128.14	0.45283	490	240	110	140	56.6335	56.4175	56.4065	501.393	-355.511	-80	-40	4
1	7	1	93	560	1010.74	0.285714	570	240	140	190	54.0737	53.2187	53.5677	525.349	-247.308	-10	-20	4
1	7	1	94	580	883.77	0.344828	610	240	220	150	57.2187	56.8872	54.7351	446.862	-257.528	0	-30	4
1	7	1	95	510	1121.7	0.372549	540	250	120	170	56.8723	56.7001	56.6846	406.849	-331.433	-20	-50	4
1	7	1	96	540	1115.73	0.37037	540	310	100	130	53.3249	53.0732	53.2049	405.742	-344.234	-10	-10	4
1	7	1	97	680	1021.33	0.367647	500	280	110	110	48.8188	47.0918	48.8027	446.008	-350.711	-40	140	4
1	7	1	98	660	1189.57	0.242424	500	230	120	150	60.227	59.3848	60.0684	484.07	-415.409	-10	150	4
1	7	1	99	710	1135.08	0.239437	490	230	100	160	60.5146	59.4049	60.3872	418.348	-371.917	-10	210	4
1	7	1	100	570	1277.29	0.280702	460	210	100	150	58.1557	57.3037	57.993	487.282	-417.381	-10	100	4
1	7	2	1	580	987.411	0.258621	610	250	180	180	56.7766	55.7764	55.9939	496.395	-312.834	-20	-50	1
1	7	2	2	550	1319.09	0.290909	540	220	160	160	61.9712	61.3815	61.1471	608.715	-366.163	-30	-20	1
1	7	2	3	600	877.988	0.5	780	270	390	120	51.305	51.1787	48.0698	412.384	-273.094	-10	-190	1
1	7	2	4	590	1156.83	0.322034	590	150	290	150	52.6107	52.4418	50.3935	621.107	-217.603	0	0	1
1	7	2	5	580	1179.03	0.310345	660	240	290	130	44.6094	43.9067	42.3588	372.683	-106.886	-30	-110	1
1	7	2	6	500	1255.59	0.32	530	240	160	130	46.3011	45.8845	46.0585	437.332	-184.427	0	-30	1
1	7	2	7	510	1255.23	0.45098	560	250	110	200	61.6864	61.4166	61.0549	436.264	-337.762	-50	-100	1
1	7	2	8	570	1107.06	0.298246	590	270	170	150	56.071	55.8601	55.4078	511.743	-270.253	-20	-40	1
1	7	2	9	590	1182.75	0.389831	580	200	220	160	54.3265	53.8686	54.0749	627.998	-272.102	-100	-90	1
1	7	2	10	470	1268.16	0.361702	600	220	150	230	56.4588	56.1785	55.4091	665.626	-203.556	-30	-160	1
1	7	2	11	610	1300.7	0.262295	580	220	180	180	53.3944	52.6172	52.0677	650.355	-179.971	-50	-20	1
1	7	2	12	560	1009.62	0.303571	570	290	110	170	62.3615	62.0072	61.5463	554.14	-288.339	-30	-40	1
1	7	2	13	590	1159.11	0.271186	580	250	90	240	69.0215	68.7783	68.5678	736.809	-325.44	-30	-20	1
1	7	2	14	510	1007.86	0.529412	550	240	180	130	48.2523	47.5619	48.0708	401.197	-212.836	-30	-70	1
1	7	2	15	450	1116.94	0.444444	490	200	100	190	61.8132	61.5283	60.1557	648.958	-321.07	-10	-50	1
1	7	2	16	560	1145.41	0.321429	580	270	180	130	46.9038	46.3912	46.4482	366.1	-275.279	-10	-30	1
1	7	2	17	500	1053.34	0.46	630	250	160	220	55.9219	55.7052	54.9476	572.36	-172.77	-20	-150	1
1	7	2	18	540	1022.9	0.37037	700	220	290	190	47.9832	47.7399	46.0689	491.694	-127.535	-10	-170	1
1	7	2	19	680	786.749	0.411765	710	250	150	310	65.8628	65.6613	63.6817	570.356	-184.16	-100	-130	1
1	7	2	20	670	887.101	0.268657	650	270	230	150	55.0283	53.8913	54.5992	471.373	-266.678	-30	-10	1
1	7	2	21	660	934.198	0.272727	640	200	290	150	47.7817	47.2375	47.1885	492.632	-200.77	-30	-10	1
1	7	2	22	590	1110.3	0.389831	600	320	140	140	51.4379	51.2452	50.8772	288.07	-258.412	-50	-60	1
1	7	2	23	650	1028.96	0.276923	690	350	180	160	55.8699	55.5423	55.4082	323.693	-277.591	10	-30	1
1	7	2	24	720	938.116	0.347222	660	210	360	90	40.2305	35.2926	40.0639	326.374	-203.673	0	60	1
1	7	2	25	740	1161.84	0.256757	530	300	90	140	53.2966	52.9769	52.9294	343.231	-287.164	-30	180	1
1	7	2	26	770	1089.95	0.246753	590	260	200	130	52.8315	50.2614	52.5369	328.9	-323.336	0	180	2
1	7	2	27	570	1121.27	0.298246	610	290	120	200	67.0177	66.6215	66.3367	513.748	-378.823	0	-40	2
1	7	2	28	590	1106.86	0.288136	600	320	110	170	63.0294	62.703	62.7182	387.572	-389.007	0	-10	2
1	7	2	29	560	1095.13	0.339286	560	280	80	200	64.2039	63.6151	63.8464	438.086	-410.092	-10	-10	2
1	7	2	30	570	1046.98	0.298246	570	230	190	150	59.107	58.7167	58.7899	505.076	-309.98	-20	-20	2
1	7	2	31	590	1188.97	0.288136	620	270	200	150	55.8702	53.9746	55.4978	381.577	-336.164	10	-20	2
1	7	2	32	510	1077.64	0.352941	530	260	130	140	56.8868	56.5488	56.4107	537.087	-392.518	-20	-40	2
1	7	2	33	640	962.17	0.359375	540	300	90	150	58.7312	58.6363	58.3404	375.052	-329.091	-40	60	2
1	7	2	34	690	1046.23	0.318841	520	270	70	180	63.9517	63.5718	63.3961	540.103	-262.626	-10	160	2
1	7	2	35	680	1038.44	0.352941	530	200	180	150	54.6024	54.1712	53.7283	598.474	-267.834	-20	130	2
1	7	2	36	610	1100.15	0.278689	630	260	230	140	56.3425	55.2742	55.7268	315.442	-318.23	20	0	2
1	7	2	37	550	1312.8	0.290909	590	230	200	160	60.2533	59.7417	58.4177	590.751	-396.14	30	-10	2
1	7	2	38	520	1104.86	0.403846	530	250	110	170	63.4564	63.3795	62.6253	542.378	-413.271	10	0	2
1	7	2	39	560	1066.64	0.339286	610	270	190	150	58.3256	57.974	56.8194	460.332	-286.26	40	-10	2
1	7	2	40	570	949.062	0.45614	650	280	230	140	68.0189	67.015	67.6485	528.2	-462.533	30	-50	2
1	7	2	41	630	990.802	0.301587	700	240	300	160	65.0553	64.4615	64.7058	595.209	-424.953	20	-50	2
1	7	2	42	580	990.639	0.293103	670	350	160	160	57.6906	57.1697	57.0519	291.646	-351.398	80	-10	2
1	7	2	43	730	1178.52	0.246575	560	240	120	200	65.9585	65.8063	64.6507	648.804	-360.658	0	170	2
1	7	2	44	710	1130.37	0.239437	540	230	130	180	65.3998	65.2992	64.0263	634.479	-310.342	-10	160	2
1	7	2	45	800	1166.07	0.2375	700	280	250	170	68.9798	66.9253	68.4435	544.212	-518.953	20	120	2
1	7	2	46	680	1134.02	0.264706	520	240	130	150	61.5069	61.1975	60.8905	559.193	-397.643	0	160	2
1	7	2	47	530	1143.4	0.320755	540	250	130	160	61.8646	60.148	61.3794	393.101	-451.15	0	-10	2
1	7	2	48	720	1160.03	0.277778	490	210	80	200	61.8386	61.6369	60.9728	712.347	-354.079	-70	160	2
1	7	2	49	650	1017.08	0.338462	660	260	250	150	68.916	68.0283	67.9805	613.081	-470.395	0	-10	2
1	7	2	50	620	1040.59	0.387097	740	240	270	230	61.6802	60.5826	61.1342	703.056	-284.019	-20	-140	2
1	7	2	51	670	960.102	0.253731	730	310	280	140	66.3886	65.6378	63.6291	395.591	-415.179	50	-10	3
1	7	2	52	670	917.915	0.298507	710	280	260	170	57.9479	55.4667	57.8233	372.331	-414.05	10	-30	3
1	7	2	53	710	1105.28	0.267606	580	160	220	200	62.8073	62.4797	62.2698	705.432	-268.046	0	130	3
1	7	2	54	650	1032.97	0.307692	670	260	250	160	62.5671	62.0346	61.9706	538.529	-432.275	0	-20	3
1	7	2	55	540	1039.5	0.351852	660	440	60	160	58.6779	58.3757	58.3424	268.044	-348.188	10	-110	3
1	7	2	56	540	1035.83	0.351852	560	310	100	150	74.7062	74.5047	74.4625	541.309	-485.664	10	-10	3
1	7	2	57	600	994.958	0.333333	670	290	170	210	69.7323	69.4633	69.2822	598.836	-394.352	20	-50	3
1	7	2	58	580	1075.34	0.310345	590	310	80	200	64.8331	64.6091	64.7085	453.332	-447.041	0	-10	3
1	7	2	59	540	974.698	0.333333	640	270	190	180	61.5439	61.3828	60.4966	392.632	-288.003	20	-80	3
1	7	2	60	580	1131.04	0.310345	560	220	160	180	64.4047	62.1231	63.4342	436.343	-382.161	-30	-10	3
1	7	2	61	670	1077.06	0.358209	540	250	110	180	64.5079	64.4694	63.441	571.944	-430.457	0	130	3
1	7	2	62	610	1037.53	0.295082	610	340	50	220	69.9216	69.7959	69.6278	401.381	-291.648	-10	-10	3
1	7	2	63	580	1064.56	0.293103	640	280	180	180	68.5334	68.3987	65.4576	441.119	-331.016	-40	-100	3
1	7	2	64	770	943.336	0.233766	620	310	110	200	65.6591	65.3677	65.2103	459.327	-329.344	-20	130	3
1	7	2	65	730	776.351	0.273973	760	220	370	170	64.7583	64.087	61.9455	555.674	-281.017	10	-20	3
1	7	2	66	690	921.892	0.231884	600	290	80	230	70.3381	70.303	70.1088	494.661	-387.848	-10	80	3
1	7	2	67	570	1003.42	0.473684	590	240	210	140	64.3055	63.6433	62.8266	547.039	-412.728	10	-10	3
1	7	2	68	720	1091.75	0.236111	580	260	180	140	63.8673	61.7389	63.369	438.374	-473.773	20	160	3
1	7	2	69	570	1038.76	0.315789	580	230	170	180	64.5134	64.2233	63.9247	472.437	-441.774	-10	-20	3
1	7	2	70	570	1031.83	0.350877	570	320	100	150	63.9952	63.645	62.878	367.604	-425.227	-20	-20	3
1	7	2	71	640	1036.65	0.328125	740	270	290	180	58.8969	58.0731	56.7399	395.023	-299.687	30	-70	3
1	7	2	72	580	947.649	0.431034	680	290	250	140	59.3721	58.9655	57.0444	419.371	-370.306	30	-70	3
1	7	2	73	620	928.36	0.306452	630	340	100	190	76.7605	76.595	76.2174	556.581	-598.454	10	0	3
1	7	2	74	530	1113	0.358491	500	190	140	170	64.0094	63.4398	63.6432	624.515	-437.103	10	40	3
1	7	2	75	670	999.878	0.313433	520	290	110	120	55.6201	55.3001	55.4172	368.256	-428.894	-10	140	3
1	7	2	76	540	1112.36	0.314815	570	150	270	150	57.1734	52.6292	56.9818	629.367	-425.551	10	-20	4
1	7	2	77	600	1138.92	0.333333	560	250	110	200	73.5303	73.0869	72.9	600.644	-520.668	-50	-10	4
1	7	2	78	820	1131.46	0.195122	660	240	220	200	63.508	63.3272	61.2906	695.265	-281.827	20	180	4
1	7	2	79	780	974.567	0.217949	640	290	210	140	69.2401	68.4269	67.5911	430.984	-430.535	-10	130	4
1	7	2	80	720	972.606	0.236111	580	220	230	130	53.1675	52.9861	52.8998	385.667	-329.547	0	140	4
1	7	2	81	900	650.765	0.422222	400	200	100	100	48.034	46.9928	47.8097	595.159	-373.511	-330	170	4
1	7	2	82	650	1177.22	0.246154	480	220	120	140	69.0708	68.5598	68.8451	727.115	-558.606	-30	140	4
1	7	2	83	660	1075.43	0.333333	500	250	120	130	63.7582	63.6194	63.1606	561.893	-517.395	-20	140	4
1	7	2	84	660	1076.23	0.257576	580	250	160	170	66.2489	65.6745	65.8389	662.093	-471.465	20	100	4
1	7	2	85	660	1132.61	0.257576	500	250	120	130	68.1926	67.7904	67.8376	569.768	-580.599	10	170	4
1	7	2	86	600	1325.73	0.283333	470	220	110	140	66.837	66.491	66.5148	766.87	-634.607	-10	120	4
1	7	2	87	680	964.003	0.426471	440	240	40	160	66.7437	66.7437	66.3859	890.255	-569.538	-110	130	4
1	7	2	88	650	1190.8	0.307692	500	270	100	130	75.9642	75.8173	75.603	726.806	-712.53	20	170	4
1	7	2	89	590	1358.72	0.271186	460	230	80	150	70.439	70.3754	69.5312	805.909	-564.307	10	140	4
1	7	2	90	610	1333.56	0.311475	460	230	90	140	70.2607	70.1769	70.16	659.28	-572.739	-10	140	4
1	7	2	91	650	1279.08	0.246154	460	180	110	170	63.8112	63.3099	63.5172	676.914	-444.976	-20	170	4
1	7	2	92	620	1127.75	0.258065	510	220	110	180	69.3392	69.0466	68.8148	790.045	-519.175	10	120	4
1	7	2	93	630	1096.53	0.285714	500	250	80	170	68.0074	67.8022	67.6768	653.436	-486.156	0	130	4
1	7	2	94	730	1017.99	0.328767	520	240	110	170	71.6137	71.346	71.1643	658.57	-588.675	-40	170	4
1	7	2	95	640	1102.99	0.25	480	180	100	200	59.3599	58.9221	58.707	712.846	-331.521	0	160	4
1	7	2	96	650	991.945	0.384615	520	230	160	130	66.4503	66.1344	66.1525	646.659	-596.994	0	130	4
1	7	2	97	610	1131.9	0.278689	450	230	50	170	66.6546	66.5843	66.3421	747.269	-508.278	0	160	4
1	7	2	98	690	1055.77	0.217391	520	180	220	120	73.9054	73.7005	71.7164	869.267	-630.075	-10	160	4
1	7	2	99	600	1283.76	0.266667	500	210	100	190	74.1744	74.1233	74.0108	899.338	-611.548	0	100	4
1	7	2	100	590	1203.38	0.271186	470	240	90	140	72.1047	71.8275	71.8805	711.036	-589.193	10	130	4
1	8	1	1	830	841.949	0.204819	690	70	510	110	57.7826	29.2929	57.2435	770.743	-438.79	-80	60	1
1	8	1	2	600	1128.51	0.283333	520	230	90	200	89.2031	89.2031	87.53	1141.91	-835.596	-20	60	1
1	8	1	3	600	1334.21	0.216667	480	190	190	100	70.1863	70.1863	58.7572	898.232	-410.795	-90	30	1
1	8	1	4	450	1215.21	0.4	400	190	90	120	72.5659	72.3796	72.3591	850.14	-714.602	-60	-10	1
1	8	1	5	450	1308.81	0.355556	360	190	50	120	73.6263	72.9211	73.4241	672.556	-782.246	-50	40	1
1	8	1	7	400	1396.92	0.5	380	190	10	180	79.9339	79.6442	79.897	847.284	-789.158	-30	-10	1
1	8	1	8	370	1436.31	0.486486	330	160	40	130	83.2971	83.2971	83.1403	1298.68	-616.597	-30	10	1
1	8	1	9	500	1152.95	0.3	390	170	30	190	56.6411	56.003	56.6411	824.141	-398.518	-110	0	1
1	8	1	10	510	1290.07	0.235294	400	210	90	100	50.9047	49.8851	47.9253	672.05	-315.217	-70	40	1
1	8	1	12	470	1294.01	0.340426	390	170	140	80	62.8118	54.8715	62.6628	659.726	-723.371	-60	20	1
1	8	1	13	520	1437.17	0.269231	320	240	10	70	60.2472	60.2472	60.2267	443.51	-833.826	-90	110	1
1	8	1	14	430	1357.44	0.44186	370	220	50	100	66.6494	66.607	66.4795	669.891	-802.477	-40	20	1
1	8	1	15	510	1366.13	0.313725	330	200	30	100	56.1254	55.9399	56.1254	861.673	-510.346	-60	120	1
1	8	1	16	390	1368.86	0.358974	300	210	-10	100	53.2073	53.2073	52.9805	598.309	-611.16	-80	10	1
1	8	1	17	380	1351.97	0.421053	270	190	0	80	55.2249	55.2249	55.2249	548.291	-580.26	-70	40	1
1	8	1	18	330	1574.6	0.424242	270	190	-10	90	63.8373	63.6888	63.8373	974.977	-840.75	-60	0	1
1	8	1	19	350	1554.57	0.428571	280	90	90	100	51.7088	43.9826	51.7088	789.178	-448.101	-60	10	1
1	8	1	20	350	1412.33	0.514286	300	170	40	90	58.4001	58.3217	58.3022	690.703	-449.665	-50	0	1
1	8	1	21	340	1413.15	0.352941	240	150	20	70	55.3556	55.3556	54.9174	995.414	-799.669	-80	20	1
1	8	1	22	330	1497.25	0.454545	220	140	0	80	45.1025	45.1025	45.1025	547.31	-418.817	-90	20	1
1	8	1	23	320	1572.33	0.4375	250	160	20	70	63.5833	63.5833	63.0367	872.005	-899.412	-50	20	1
1	8	1	24	350	1393.1	0.485714	290	180	40	70	59.3041	58.7638	59.3041	552.178	-818.751	-60	0	1
1	8	1	25	350	1586.86	0.371429	270	170	0	100	54.0616	54.0616	54.0616	498.805	-739.221	-80	0	1
1	8	1	26	320	1523.38	0.375	260	150	0	110	67.6811	67.6811	67.6811	914.734	-798.344	-70	-10	2
1	8	1	27	330	1592.97	0.454545	280	170	20	90	69.1867	69.1867	68.8403	1074.22	-951.294	-60	-10	2
1	8	1	29	350	1490.8	0.514286	250	170	10	70	60.8607	60.8607	60.7245	1070.61	-872.145	-100	0	2
1	8	1	30	360	1323.5	0.388889	300	190	0	110	58.854	58.854	58.854	796.2	-653.977	-50	10	2
1	8	1	31	390	1330.75	0.589744	260	160	20	80	53.1954	53.1954	52.6461	560.552	-584.738	-110	20	2
1	8	1	32	330	1438.98	0.484848	320	180	-10	150	56.8719	56.6753	56.8719	689.027	-775.848	-60	-50	2
1	8	1	33	390	1351.09	0.564103	280	170	0	110	61.498	61.498	61.498	613.847	-852.616	-80	30	2
1	8	1	36	350	1620.34	0.371429	270	220	0	50	53.7941	53.7941	53.7941	504.914	-739.841	-90	-10	2
1	8	1	37	330	1784.83	0.424242	210	140	-10	80	47.6854	47.6854	47.5614	561.222	-479.176	-100	20	2
1	8	1	38	330	1541.21	0.424242	260	150	0	110	63.8345	63.8345	63.8345	878.749	-972.928	-80	-10	2
1	8	1	39	360	1436.58	0.472222	230	160	0	70	60.2832	60.2832	60.2832	820.943	-848.704	-110	20	2
1	8	1	40	370	1505.83	0.405405	260	190	20	50	50.5192	50.049	50.5192	670.623	-623.868	-90	20	2
1	8	1	41	330	1615.84	0.636364	320	200	20	100	62.6352	62.6352	62.5288	552.202	-787.251	-10	0	2
1	8	1	42	350	1493.42	0.4	270	180	-10	100	66.0368	65.7185	66.0368	801.626	-1050.75	-70	10	2
1	8	1	43	320	1825.72	0.4375	280	180	0	100	55.2717	55.2717	55.2717	759.006	-493.379	-40	0	2
1	8	1	44	300	2040.78	0.466667	230	160	0	70	57.1081	57.1081	57.1081	774.385	-900.607	-40	30	2
1	8	1	45	300	1869.96	0.466667	250	130	40	80	72.7087	72.2131	72.626	1171.66	-933.889	-30	20	2
1	8	1	46	330	1710.17	0.515152	260	180	0	80	77.1851	77.1851	77.1851	707.51	-1248.44	-30	40	2
1	8	1	47	310	1805.06	0.516129	220	130	0	90	66.3879	66.3879	66.3879	945.183	-901.499	-70	20	2
1	8	1	48	320	1774.35	0.5	260	170	0	90	69.855	69.855	69.855	998.325	-1059.31	-40	20	2
1	8	1	49	310	1957.38	0.580645	270	110	30	130	50.516	49.1773	49.8322	1065.07	-1126.44	-80	-40	2
1	8	1	50	340	1411.8	0.529412	250	160	-10	100	76.1247	75.8155	76.1247	784.393	-1084.54	-80	10	2
1	8	1	51	300	2066.89	0.5	240	150	0	90	73.5197	73.5197	73.5197	1271.72	-1182.92	-50	10	3
1	8	1	52	300	1845.37	0.533333	220	140	0	80	66.0845	66.0845	66.0845	1162.94	-1160.45	-60	20	3
1	8	1	53	280	1967.03	0.5	190	110	-10	90	58.0755	58.0755	57.779	1007.3	-1004.59	-60	30	3
1	8	1	55	330	1627.08	0.454545	310	180	40	90	86.6626	86.6626	86.0336	1206.33	-1155.6	-30	-10	3
1	8	1	56	350	1577.2	0.457143	290	170	30	90	80.7159	80.7159	79.9961	991.199	-1093.05	-50	10	3
1	8	1	57	320	1626.34	0.46875	300	200	0	100	81.6274	81.5431	81.5431	682.725	-1449.13	-10	10	3
1	8	1	58	320	1629.97	0.4375	230	140	0	90	75.9435	75.9435	75.9435	943.016	-1172.32	-90	0	3
1	8	1	59	390	1713.88	0.358974	220	140	0	80	62.2337	62.2337	62.2337	858.802	-1022.15	-80	90	3
1	8	1	60	290	1893.01	0.586207	250	160	10	80	71.6676	71.6179	71.5627	1046.07	-1253.15	-40	0	3
1	8	1	61	310	1939.67	0.516129	240	160	0	80	67.9464	67.9464	67.9464	872.115	-1066.01	-50	20	3
1	8	1	62	310	1826.31	0.483871	270	180	0	90	70.6922	70.6922	70.6922	843.72	-1241.87	-30	10	3
1	8	1	63	310	1835.36	0.516129	270	200	0	70	75.2333	75.2333	75.2333	977.277	-1443.4	-20	20	3
1	8	1	64	360	1764.12	0.416667	210	150	-10	70	73.7039	73.1466	73.7039	795.497	-1255.38	-60	90	3
1	8	1	65	300	1798.77	0.5	240	160	-10	90	72.2326	71.6373	72.2326	879.51	-1093.7	-40	20	3
1	8	1	66	350	1742.19	0.657143	220	150	-10	80	66.3257	66.0783	66.3257	876.653	-785.991	-90	40	3
1	8	1	67	480	1255.57	0.479167	290	230	-10	70	65.3871	65.2779	65.3871	563.927	-1054.59	-120	70	3
1	8	1	69	330	1604.1	0.515152	320	200	0	120	69.1381	68.3415	68.3415	616.924	-871.103	-40	-30	3
1	8	1	70	450	1366.1	0.4	210	140	20	50	50.157	49.4903	49.6218	579.949	-722.658	-130	110	3
1	8	1	71	330	1614	0.454545	190	120	10	60	65.6606	65.6606	65.6495	1082.85	-968.801	-110	30	3
1	8	1	72	300	1750.01	0.5	360	200	-10	170	79.3169	79.3169	78.7747	823.78	-1358.99	-20	-80	3
1	8	1	73	340	1761	0.588235	280	200	-10	90	73.69	73.69	73.5018	553.463	-1104.14	-60	0	3
1	8	1	74	310	1775.27	0.483871	260	180	0	80	77.8336	77.5577	77.5577	675.337	-1178.37	-30	20	3
1	8	1	75	310	1828.26	0.516129	220	130	-10	100	75.6106	75.6106	75.4291	1115.08	-1145.61	-80	10	3
1	8	1	76	300	1757	0.533333	230	160	-10	80	75.2293	74.9815	75.2293	882.043	-1162.38	-60	10	4
1	8	1	77	320	1589.75	0.4375	210	140	0	70	60.2038	60.2038	60.2038	712.623	-851.882	-80	30	4
1	8	1	78	340	1493.13	0.647059	260	170	0	90	68.7859	68.7859	68.7859	770.924	-669.714	-60	20	4
1	8	1	79	290	1732.19	0.724138	240	140	-10	110	70.8381	70.5269	70.8381	841.171	-1079.58	-70	-20	4
1	8	1	80	290	1975.62	0.551724	230	170	-10	70	78.0714	77.6914	78.0714	819.652	-1309.34	-40	20	4
1	8	1	81	320	2102.34	0.4375	190	120	-10	80	75.7327	74.5382	75.7327	1324.91	-1059.66	-60	70	4
1	8	1	82	260	2247.38	0.653846	230	130	-10	110	82.6338	82.6338	81.6427	1055.52	-1029.53	-40	-10	4
1	8	1	83	280	2208.27	0.714286	200	130	-10	80	87.019	87.019	87.0006	1458.46	-1454.99	-60	20	4
1	8	1	84	270	2056.79	0.703704	250	160	0	90	91.1358	91.1358	91.1358	888.124	-1591.45	-20	0	4
1	8	1	85	310	1876.44	0.645161	240	150	-10	100	77.3293	77.0329	77.3293	1082.97	-1069.38	-60	10	4
1	8	1	86	290	1963.08	0.551724	220	150	0	70	80.8322	80.8322	80.8322	872.223	-1447.95	-50	20	4
1	8	1	87	280	1893.19	0.678571	220	140	0	80	83.2679	83.2601	83.2601	1406.6	-1277.66	-60	0	4
1	8	1	88	280	2134.83	0.571429	220	130	0	90	87.6401	87.6401	87.6401	1475.42	-1272.67	-30	30	4
1	8	1	89	280	1917.48	0.571429	240	150	10	80	94.329	94.2993	93.9169	1483.47	-1486.22	-20	20	4
1	8	1	90	290	1928.13	0.724138	230	160	-10	80	81.9524	81.018	81.9524	977.022	-1316.71	-50	10	4
1	8	1	91	280	2243.06	0.714286	210	130	-10	90	87.2296	86.6885	87.2296	1231.7	-1441.85	-70	0	4
1	8	1	92	270	2051.58	0.703704	230	150	0	80	84.0165	84.0165	84.0165	1181.17	-1573.25	-30	10	4
1	8	1	93	270	2385.55	0.666667	210	130	-10	90	84.0236	82.9851	84.0236	1208.03	-1563.1	-50	10	4
1	8	1	94	300	1938.9	0.733333	210	150	-10	70	79.6377	78.4344	79.6377	880.991	-1318.34	-70	20	4
1	8	1	95	260	2223.18	0.653846	200	120	0	80	79.6106	79.6106	79.6106	1403.04	-1484.54	-50	10	4
1	8	1	97	280	1902.25	0.714286	250	160	0	90	93.3613	93.3613	93.3613	1345.07	-1601.45	-30	0	4
1	8	1	98	270	2000.06	0.703704	210	150	-10	70	81.67	81.2791	81.67	1264.95	-1621.4	-40	20	4
1	8	1	99	250	2109.7	0.68	230	150	-10	90	91.5034	91.2175	91.5034	1220.66	-1257.51	-20	0	4
1	8	2	1	310	1903.39	0.580645	280	150	40	90	95.5343	95.5343	94.6778	1544.74	-1495.06	-40	-10	1
1	8	2	2	330	1793.95	0.484848	260	180	10	70	78.5413	78.5208	78.5413	899.6	-1186.4	-40	30	1
1	8	2	3	350	1655.6	0.485714	280	200	0	80	77.4226	77.4226	77.4226	744.935	-1313.12	-40	30	1
1	8	2	4	370	1496.4	0.567568	380	220	20	140	79.9497	79.907	79.8189	852.287	-991.903	0	-10	1
1	8	2	12	310	1806.87	0.548387	260	140	50	70	72.6646	72.3081	72.6235	998.449	-951.727	-30	20	1
1	8	2	13	310	1794.12	0.483871	270	200	-10	80	61.5984	60.7235	61.5984	957.359	-758.071	-30	10	1
1	8	2	14	290	1916.48	0.517241	260	170	-10	100	79.2963	79.2963	79.1649	1222.64	-1473.75	-10	20	1
1	8	2	15	290	1735.25	0.517241	190	130	-10	70	59.6766	59.5172	59.6766	940.512	-893.498	-70	30	1
1	8	2	16	320	1623.63	0.5625	240	170	-10	80	60.6949	60.1948	60.6949	661.428	-779.849	-70	10	1
1	8	2	17	270	2060.43	0.555556	200	130	0	70	53.7241	53.7241	53.7241	793.709	-721.771	-50	20	1
1	8	2	18	260	2052.56	0.538462	210	130	10	70	63.7827	63.7827	63.6853	1087.93	-955.308	-30	20	1
1	8	2	19	280	1974.55	0.642857	250	180	-10	80	66.5091	66.1695	66.5091	785.622	-985.045	-10	20	1
1	8	2	20	290	2183.38	0.551724	240	140	30	70	58.2679	58.1789	57.8741	748.15	-686.864	-30	20	1
1	8	2	21	310	2034.54	0.548387	250	190	-10	70	73.1307	73.1307	71.1059	869.054	-1168.87	-40	20	1
1	8	2	22	260	2020.38	0.538462	220	160	-10	70	63.7055	63.4552	63.7055	650.458	-1066.61	-30	10	1
1	8	2	23	260	2387.51	0.576923	230	140	0	90	70.502	70.502	70.502	990.297	-1239.71	-10	20	1
1	8	2	25	470	1548.36	0.702128	280	170	0	110	82.0043	82.0043	82.0043	1032.07	-1150.92	-180	10	1
1	8	2	26	290	1871.87	0.517241	270	170	20	80	91.3185	91.3185	91.2393	1191.65	-1756.81	0	20	2
1	8	2	27	290	1776.69	0.586207	250	160	0	90	75.9318	75.9318	75.9318	998.46	-1009.44	-20	20	2
1	8	2	28	290	2001.04	0.62069	240	140	0	100	76.3246	76.3246	76.3246	983.585	-1121.94	-40	10	2
1	8	2	29	300	1510.37	0.566667	250	190	-10	70	74.5958	74.5958	72.8601	862.497	-1258.63	-40	10	2
1	8	2	30	270	2027.59	0.592593	260	190	0	70	77.2798	77.2798	77.2798	1024.2	-1697.51	-10	0	2
1	8	2	31	330	1937.74	0.606061	250	190	-10	70	65.0903	64.5168	65.0903	838.71	-971.069	-60	20	2
1	8	2	32	300	1987.16	0.566667	310	210	0	100	67.1306	67.1306	67.1306	574.047	-1124.47	0	-10	2
1	8	2	33	290	2103.91	0.62069	220	150	-10	80	59.4158	58.8237	59.4158	844.11	-767.395	-40	30	2
1	8	2	34	270	2125.66	0.592593	250	160	0	90	88.7531	88.7531	88.7531	1174.46	-1540.32	-10	10	2
1	8	2	36	290	1983.02	0.551724	260	130	40	90	76.1102	76.1102	75.2441	1329.03	-1066.74	-30	0	2
1	8	2	37	270	2059.78	0.62963	240	150	0	90	84.4421	84.4421	84.4421	839.398	-1278.77	-20	10	2
1	8	2	38	310	1722.28	0.645161	250	160	0	90	70.7925	70.5248	70.5248	987.413	-860.443	-40	20	2
1	8	2	39	280	2130.33	0.464286	250	150	10	90	80.8624	80.4436	80.452	1015.27	-1135.4	-30	0	2
1	8	2	40	300	1886.43	0.466667	280	200	0	80	65.5634	65.2618	65.2618	601.593	-686.546	0	20	2
1	8	2	41	300	2029.32	0.566667	280	170	10	100	73.3171	73.3171	73.1287	1190.6	-806.61	0	20	2
1	8	2	42	280	1877.08	0.535714	240	170	-10	80	69.7822	69.3475	69.7822	846.061	-1052.12	-20	20	2
1	8	2	43	280	2046.21	0.607143	250	160	0	90	86.6778	86.6778	86.6778	908.046	-1172.53	-10	20	2
1	8	2	44	260	2165	0.576923	250	170	-10	90	64.2904	63.7966	64.2904	536.538	-935.877	-10	0	2
1	8	2	45	290	1843.04	0.655172	250	160	0	90	86.2649	86.2649	86.2649	924.623	-1384.12	-30	10	2
1	8	2	46	280	1878.9	0.5	250	170	-10	90	75.6549	75.1685	75.6549	759.73	-1110.99	-20	10	2
1	8	2	47	270	2121.7	0.555556	230	150	0	80	72.8448	72.8448	72.8448	886.471	-1081.58	-20	20	2
1	8	2	48	260	2129.08	0.615385	260	170	-10	100	77.7243	77.6868	77.7243	819.682	-1287.1	0	0	2
1	8	2	49	300	1910.68	0.566667	250	160	-10	100	50.9917	50.9917	50.9718	645.501	-465.713	-30	20	2
1	8	2	50	290	1873.11	0.517241	270	180	0	90	86.4962	85.874	85.874	782.033	-1246.18	-30	-10	2
1	8	2	51	310	1838.31	0.483871	250	170	0	80	61.3948	61.3948	61.3948	955.863	-732.859	-40	20	3
1	8	2	52	290	1813.34	0.586207	270	200	0	70	66.0133	66.0133	66.0133	745.027	-1327.42	-20	0	3
1	8	2	53	300	1757.38	0.566667	290	190	0	100	80.5436	80.5436	80.5436	711.408	-1233.74	-30	-20	3
1	8	2	54	380	1745.16	0.526316	270	190	0	80	74.8478	74.8478	74.8478	683.296	-1149.98	-10	100	3
1	8	2	55	290	1969.22	0.586207	260	190	10	60	74.1829	73.8022	74.1829	873.013	-1139.26	-10	20	3
1	8	2	56	300	1817.7	0.666667	270	190	-10	90	77.9292	77.9292	77.275	667.837	-1057.08	-10	20	3
1	8	2	57	280	1956.42	0.535714	260	170	10	80	70.188	70.188	70.0373	1024.91	-1000.02	-20	0	3
1	8	2	58	300	1675.83	0.466667	280	150	-10	140	55.2603	55.2603	55.1695	582.037	-993.716	-80	-60	3
1	8	2	59	310	1774.96	0.516129	300	210	10	80	76.9277	76.9277	76.8481	795.957	-928.717	0	10	3
1	8	2	60	310	1672.91	0.548387	260	200	-10	70	61.6342	61.0011	61.6342	505.298	-814.559	-30	20	3
1	8	2	61	310	1716.09	0.580645	310	170	40	100	83.2671	82.8674	82.1984	825.981	-1453.39	-10	-10	3
1	8	2	62	290	1894.98	0.586207	240	160	0	80	75.7389	75.7276	75.7276	1140.75	-1307.06	-30	20	3
1	8	2	63	300	1794.81	0.633333	260	190	0	70	79.9861	79.9861	79.9861	716.329	-1628.15	-20	20	3
1	8	2	64	280	1923.24	0.5	270	170	10	90	71.7574	71.6489	71.5043	680.482	-1012.72	-20	-10	3
1	8	2	65	280	1968.01	0.607143	260	160	0	100	89.362	89.362	89.362	1046.71	-1440.22	-10	10	3
1	8	2	66	270	2168.21	0.62963	230	150	-10	90	82.918	82.648	82.918	954.067	-1410.63	-20	20	3
1	8	2	67	290	1572.43	0.482759	270	190	0	80	82.6677	82.6677	82.6677	876.996	-1287.6	-20	0	3
1	8	2	69	340	1552.04	0.529412	280	200	0	80	69.8361	69.8361	69.8361	673.504	-1035.38	-60	0	3
1	8	2	71	320	1783.55	0.5	320	180	50	90	102.809	102.674	102.353	1575.6	-1847.67	0	0	3
1	8	2	72	370	1538.04	0.486486	330	200	10	120	79.6965	79.6965	79.4289	562.524	-931.626	-50	-10	3
1	8	2	73	310	1794.74	0.612903	320	190	0	130	82.3952	82.3952	82.3952	950.61	-1226.18	-20	-30	3
1	8	2	74	370	2028.68	0.513514	260	170	0	90	94.6061	94.3869	94.3869	1129.37	-1717.11	-20	90	3
1	8	2	75	280	1835.13	0.678571	270	180	10	80	91.1262	91.1262	90.6681	987.526	-1370.24	-10	0	3
1	8	2	76	290	1735.36	0.586207	300	180	30	90	84.1413	84.1413	83.568	890.289	-1343.96	-10	-20	4
1	8	2	77	290	1891.75	0.689655	240	150	0	90	85.8099	85.8099	85.8099	1042.06	-1523.01	-50	0	4
1	8	2	78	300	1857.54	0.633333	260	180	0	80	85.2796	85.2796	85.2796	840.368	-1266.75	-10	30	4
1	8	2	79	290	1761.19	0.62069	260	180	-10	90	82.1542	82.1542	82.0343	713.175	-1196.59	-10	20	4
1	8	2	80	290	1872.38	0.62069	270	160	-10	120	85.9874	85.8085	85.9874	1030.23	-1328.19	-40	-20	4
1	8	2	81	290	1697.67	0.517241	310	220	0	90	80.598	80.598	80.598	983.86	-1029.11	20	0	4
1	8	2	82	310	1664.67	0.516129	280	200	0	80	66.2535	66.2124	66.2124	588.74	-916.626	-20	10	4
1	8	2	83	290	1718.59	0.551724	280	190	-10	100	80.8503	80.7657	80.8503	873.135	-1043.27	-10	0	4
1	8	2	84	290	1541.57	0.586207	260	180	-10	90	75.1605	75.0757	75.1605	764.93	-1086.73	-30	0	4
1	8	2	85	280	1860.21	0.607143	270	170	0	100	75.6229	75.6229	75.6229	941.33	-1215.42	-20	-10	4
1	8	2	88	330	1803.62	0.606061	350	200	20	130	86.5682	86.4352	86.295	1130.36	-988.436	-10	-30	4
1	8	2	89	300	1718.33	0.566667	300	200	0	100	77.278	77.278	77.278	1140.58	-836.659	20	20	4
1	8	2	90	290	1761.1	0.517241	270	180	10	80	80.9137	80.9137	80.6114	1012.01	-1501.48	-30	-10	4
1	8	2	91	270	1952.56	0.518519	330	170	0	160	78.7845	78.7087	78.7087	1059.34	-1364.49	-20	-80	4
1	8	2	92	350	1479.69	0.485714	330	230	0	100	78.9067	78.9067	78.9067	659.784	-810.621	-20	0	4
1	8	2	93	330	1601.74	0.515152	260	180	0	80	74.8863	74.8346	74.8346	857.002	-1205.68	-50	20	4
1	8	2	94	310	1820.49	0.451613	310	200	20	90	91.3496	91.3496	91.2108	1203.15	-1436.58	20	20	4
1	8	2	95	310	1720.64	0.580645	310	190	20	100	87.6472	87.6472	87.4419	904.577	-1323.29	0	0	4
1	8	2	96	300	1701.12	0.466667	290	200	-10	100	81.2504	81.2504	81.0769	844.43	-1061.13	0	10	4
1	8	2	97	320	1619.86	0.5	310	200	0	110	84.2745	84.2745	84.2745	730.167	-1207.69	-10	0	4
1	8	2	98	320	1655.67	0.53125	310	220	10	80	80.9682	80.9682	80.9522	907.182	-1183.43	-10	0	4
1	8	2	99	320	1526.92	0.53125	300	230	-10	80	63.4613	63.2175	63.4613	628.842	-852.675	-20	0	4
1	8	2	100	270	1770.54	0.555556	260	170	0	90	88.0168	88.0168	88.0168	1002.8	-1540.43	-10	0	4
1	9	1	1	1340	394.356	0.283582	1150	140	980	30	37.9035	37.8679	34.2855	657.167	-37.8241	-340	-150	1
1	9	1	3	940	533.54	0.5	1140	190	870	80	39.4558	30.5983	39.2364	317.682	-113.453	-50	-250	1
1	9	1	4	990	570.812	0.434343	1030	150	700	180	45.1965	40.5627	44.9173	706.819	-97.0914	-70	-110	1
1	9	1	5	920	634.847	0.380435	920	150	590	180	43.4542	27.0024	42.95	293.076	-99.9452	-100	-100	1
1	9	1	6	800	697.059	0.325	770	160	440	170	46.4246	46.255	46.0262	572.72	-114.667	-100	-70	1
1	9	1	7	890	754.1	0.382022	1010	190	630	190	51.196	34.6196	48.852	379.629	-169.433	10	-110	1
1	9	1	8	790	727.448	0.455696	960	150	590	220	45.84	37.6309	45.2485	589.808	-104.947	-10	-180	1
1	9	1	9	1010	637.952	0.366337	830	170	610	50	34.7848	34.7848	33.0308	392.821	-77.5311	-140	40	1
1	9	1	10	940	645.459	0.37234	1030	100	760	170	45.8917	26.5898	45.0917	598.368	-100.002	0	-90	1
1	9	1	11	790	748.018	0.43038	950	160	580	210	46.897	39.6947	45.178	591.186	-99.2484	-30	-190	1
1	9	1	12	860	705.433	0.395349	880	160	550	170	48.128	48.128	44.9272	719.169	-116.54	-70	-90	1
1	9	1	13	780	756.568	0.448718	900	150	600	150	42.4213	34.9739	41.4359	383.443	-93.207	0	-120	1
1	9	1	14	860	681.832	0.430233	890	160	550	180	42.3389	32.7505	41.7131	351.63	-91.5341	-30	-60	1
1	9	1	15	800	714.79	0.4375	840	150	590	100	39.7642	35.4728	37.7971	433.659	-65.3961	-20	-60	1
1	9	1	16	730	752.829	0.410959	770	160	420	190	44.5864	36.3765	44.3444	448.216	-130.367	-40	-80	1
1	9	1	17	830	696.002	0.385542	820	180	570	70	37.0194	35.7316	35.7316	364.311	-86.4361	-40	-30	1
1	9	1	18	790	680.827	0.379747	930	200	530	200	43.4207	38.5575	42.16	407.384	-82.0539	-20	-160	1
1	9	1	19	820	651.842	0.463415	890	420	250	220	48.6605	48.1833	47.6854	249.565	-122.617	-50	-120	1
1	9	1	20	730	738.128	0.465753	840	320	390	130	40.4015	38.1815	39.4704	255.06	-86.7182	30	-80	1
1	9	1	21	770	809.658	0.428571	820	170	430	220	49.6039	49.5859	44.3152	495.692	-115.242	-40	-90	1
1	9	1	22	760	776.763	0.434211	910	180	520	210	39.4681	37.9984	38.8041	366.017	-67.4505	10	-140	1
1	9	1	23	740	755.915	0.432432	870	320	400	150	43.0292	37.5563	41.7059	329.657	-76.7774	0	-130	1
1	9	1	24	660	806.573	0.454545	800	280	310	210	44.9399	43.0805	43.1878	370.14	-101.214	-30	-170	1
1	9	1	25	780	726.488	0.435897	910	310	400	200	43.0469	41.1351	41.2967	309.895	-81.0196	-20	-150	1
1	9	1	26	670	863.729	0.358209	670	130	480	60	35.6326	29.5253	34.4903	406.131	-72.178	-20	-20	2
1	9	1	27	710	828.497	0.422535	700	280	300	120	39.109	36.7119	37.9134	314.829	-82.8313	-60	-50	2
1	9	1	28	680	835.188	0.426471	770	170	440	160	39.66	25.4691	39.1949	263.823	-83.0627	-20	-110	2
1	9	1	29	810	713.853	0.432099	800	150	560	90	37.7415	36.2977	37.1033	421.094	-96.403	-40	-30	2
1	9	1	30	740	821.349	0.337838	760	130	530	100	38.9112	36.8637	37.9889	566.406	-77.9076	0	-20	2
1	9	1	31	670	875.46	0.343284	700	300	260	140	42.2942	41.434	41.1486	241.214	-104.954	-10	-40	2
1	9	1	32	620	847.979	0.435484	610	240	300	70	33.4537	29.0288	32.4911	430.65	-54.6919	-70	-60	2
1	9	1	33	670	797.062	0.432836	730	210	400	120	34.4995	29.3323	33.9386	259.729	-40.2703	-70	-130	2
1	9	1	34	730	852.941	0.342466	730	340	270	120	39.7276	38.2044	38.7724	280.852	-77.555	-40	-40	2
1	9	1	35	670	809.446	0.41791	740	140	460	140	39.3826	32.268	38.799	458.919	-91.5121	-50	-120	2
1	9	1	36	680	721.507	0.455882	770	160	550	60	37.1229	33.1647	34.2557	401.147	-60.9022	-70	-160	2
1	9	1	37	720	725.1	0.472222	890	240	450	200	49.2965	38.6051	48.2249	363.137	-142.005	0	-170	2
1	9	1	38	640	811.178	0.484375	720	200	370	150	40.0064	33.2036	39.8115	274.517	-82.3734	-60	-140	2
1	9	1	39	720	844.328	0.361111	780	300	350	130	45.7939	43.6675	41.9268	366.629	-135.069	-50	-110	2
1	9	1	40	690	791.054	0.434783	740	260	330	150	42.8404	39.9824	42.3992	400.517	-129.406	-20	-70	2
1	9	1	41	660	848.512	0.318182	690	280	220	190	47.2939	46.392	46.3158	418.553	-124.048	-40	-70	2
1	9	1	42	700	855.856	0.4	680	150	380	150	44.7818	36.2113	43.9288	473.633	-112.295	-40	-20	2
1	9	1	43	600	877.118	0.466667	620	320	180	120	43.0634	42.5224	42.7875	285.354	-122.386	-30	-50	2
1	9	1	44	660	843.851	0.439394	730	310	210	210	48.379	48.1272	46.4247	471.73	-111.611	50	-20	2
1	9	1	45	680	841.557	0.455882	730	300	260	170	45.5547	45.0002	45.2643	429.752	-133.962	0	-50	2
1	9	1	46	640	838.911	0.421875	640	210	260	170	44.0876	41.0441	42.3364	389.17	-112.063	-30	-30	2
1	9	1	47	640	894.731	0.421875	700	280	240	180	44.0663	40.0201	42.8934	404.076	-126.191	0	-60	2
1	9	1	48	640	857.121	0.453125	760	430	170	160	45.9615	45.2095	45.3496	296.065	-143.182	50	-70	2
1	9	1	49	640	858.489	0.453125	700	270	240	190	44.2293	43.7866	41.3532	461.109	-77.8452	-30	-90	2
1	9	1	50	600	908.441	0.466667	780	320	170	290	38.7053	38.1719	37.9753	326.217	-62.3472	-30	-210	2
1	9	1	51	720	874.296	0.416667	840	300	330	210	46.9972	45.6548	45.1465	399.771	-139.284	0	-120	3
1	9	1	52	650	915.607	0.415385	640	320	190	130	41.9532	41.9402	40.9067	298.936	-108.617	-30	-20	3
1	9	1	53	640	880.281	0.4375	770	410	180	180	44.116	43.7656	43.4091	191.387	-84.2449	10	-120	3
1	9	1	54	610	854.626	0.442623	620	350	120	150	42.4203	42.1611	41.6256	324.423	-90.2332	-30	-40	3
1	9	1	55	610	928.876	0.42623	700	270	270	160	47.26	44.5526	46.067	422.952	-131.38	0	-90	3
1	9	1	56	660	766.652	0.409091	650	250	310	90	36.5358	36.2712	35.3451	375.33	-72.0867	-30	-20	3
1	9	1	57	630	862.551	0.460317	740	350	190	200	53.7879	53.4707	51.4629	427.302	-164.442	10	-100	3
1	9	1	58	660	859.326	0.424242	690	300	260	130	40.397	39.163	39.1868	324.799	-96.3647	-10	-40	3
1	9	1	59	710	858.088	0.394366	750	180	370	200	50.2066	50.2066	46.9363	550.869	-137.908	10	-30	3
1	9	1	60	730	773.778	0.410959	780	190	520	70	36.8284	28.2737	35.091	275.652	-54.4628	-30	-80	3
1	9	1	61	660	819.694	0.393939	770	390	210	170	45.9646	45.846	43.8235	339.591	-88.8266	-10	-120	3
1	9	1	62	780	843.73	0.269231	810	320	440	50	35.0302	32.0154	33.1191	220.394	-45.5193	-40	-70	3
1	9	1	63	610	862.971	0.459016	750	160	350	240	45.2461	34.6387	44.0153	425.276	-72.9656	-10	-150	3
1	9	1	64	680	946.747	0.397059	810	200	410	200	47.0342	43.6871	45.025	450.578	-98.1221	30	-100	3
1	9	1	65	710	926.222	0.43662	710	170	380	160	44.0929	44.0929	42.1308	545.524	-104.639	30	30	3
1	9	1	66	640	918.383	0.390625	660	250	270	140	41.2521	40.8838	40.1279	425.055	-91.8182	-30	-50	3
1	9	1	67	690	877.901	0.391304	660	140	390	130	42.8622	42.8622	41.3287	562.017	-114.141	-30	0	3
1	9	1	68	670	897.301	0.402985	760	180	510	70	36.2628	31.3748	34.4523	354.734	-73.903	20	-70	3
1	9	1	69	730	838.574	0.369863	810	390	210	210	47.7084	47.3453	45.3091	281.845	-125.533	20	-60	3
1	9	1	70	680	810.125	0.441176	790	300	290	200	52.248	51.6234	49.6752	271.392	-114.396	0	-110	3
1	9	1	71	600	927.365	0.466667	710	170	340	200	46.4396	35.3403	45.7576	386.17	-113.179	20	-90	3
1	9	1	72	610	963.832	0.409836	680	140	380	160	43.0412	41.9682	41.9076	628.882	-95.7715	-30	-100	3
1	9	1	73	560	959.778	0.5	740	330	230	180	47.6549	47.3262	45.1423	288.42	-221.278	30	-150	3
1	9	1	74	690	907.62	0.391304	840	330	360	150	40.9567	40.7688	37.6338	213.759	-68.519	40	-110	3
1	9	1	75	650	868.583	0.384615	740	260	290	190	48.9753	47.7035	45.6245	347.571	-145.12	30	-60	3
1	9	1	76	670	1031.68	0.38806	640	170	280	190	41.8771	36.5179	41.8771	387.163	-110.639	0	30	4
1	9	1	77	710	977.483	0.366197	640	140	420	80	34.8366	34.8366	34.5136	454.335	-48.7168	-10	60	4
1	9	1	78	670	858.096	0.38806	720	260	270	190	47.3249	46.8697	45.2991	470.393	-108.13	-30	-80	4
1	9	1	79	640	835.559	0.421875	640	270	250	120	40.7932	40.2917	40.2036	365.219	-116.656	-40	-40	4
1	9	1	80	540	964.342	0.5	720	310	270	140	42.5163	41.9768	40.5111	256.457	-85.5413	40	-140	4
1	9	1	81	730	835.18	0.369863	760	340	260	160	42.2013	41.8399	40.8407	304.946	-91.911	-10	-40	4
1	9	1	82	660	887.103	0.378788	660	260	240	160	41.8899	41.668	40.8224	347.407	-88.0453	-30	-30	4
1	9	1	83	710	879.461	0.422535	680	170	350	160	39.4417	33.4742	38.9768	359.728	-79.6153	-80	-50	4
1	9	1	84	630	864.173	0.460317	770	240	330	200	41.4016	40.9384	39.4242	384.888	-87.1102	-90	-230	4
1	9	1	85	690	854.196	0.376812	680	260	300	120	33.6474	32.3638	32.2804	238.819	-73.2017	-60	-50	4
1	9	1	86	650	870.477	0.492308	780	400	140	240	44.8915	44.6845	44.5374	245.06	-122.024	-30	-160	4
1	9	1	87	750	885.506	0.413333	810	350	260	200	49.3216	48.7429	43.8538	325.871	-97.4593	0	-60	4
1	9	1	88	620	936.018	0.419355	740	260	270	210	41.3668	40.5249	41.1364	406.927	-84.5759	-30	-150	4
1	9	1	89	700	892.773	0.428571	700	240	260	200	46.9394	46.5567	44.0313	450.308	-142.373	-30	-30	4
1	9	1	90	670	816.351	0.38806	630	290	130	210	47.2202	47.0315	46.9329	229.898	-166.434	-80	-40	4
1	9	1	91	570	1032.34	0.45614	550	170	280	100	37.9827	37.4276	37.6772	528.555	-126.783	-20	0	4
1	9	1	92	670	1021.75	0.358209	590	150	320	120	40.6146	36.4647	40.4161	506.72	-142.688	-20	60	4
1	9	1	93	600	1038.11	0.4	560	160	260	140	42.8376	39.3064	42.8105	509.885	-170.451	-10	30	4
1	9	1	94	550	1083.56	0.436364	550	160	280	110	41.3252	36.6642	41.0661	425.346	-170.286	0	0	4
1	9	1	95	610	970.657	0.377049	610	260	210	140	40.5042	38.9174	39.7955	366.332	-168.642	0	0	4
1	9	1	96	550	986.697	0.436364	600	180	220	200	44.1588	43.574	42.6004	563.663	-148.857	-40	-90	4
1	9	1	97	610	978.178	0.393443	620	280	220	120	37.5346	37.3316	36.6205	322.749	-104.78	20	10	4
1	9	1	98	590	1001.69	0.40678	590	290	180	120	41.8252	41.05	40.3499	359.101	-163.089	-10	-10	4
1	9	1	99	580	1049.25	0.448276	580	280	210	90	35.2203	34.7987	35.0488	210.321	-109.121	10	10	4
1	9	1	100	620	1016.45	0.403226	500	130	330	40	31.6455	23.7217	31.3898	330.918	-32.7929	-70	50	4
1	9	2	1	720	895.514	0.388889	730	120	460	150	46.7606	45.9073	46.2803	823.968	-165.997	-30	-40	1
1	9	2	2	660	891.212	0.409091	790	170	470	150	44.5788	39.3938	44.3259	434.347	-142.483	20	-110	1
1	9	2	3	650	839.387	0.415385	840	140	620	80	42.2147	32.0944	37.1424	410.518	-101.332	-20	-210	1
1	9	2	4	650	916.645	0.430769	760	390	160	210	48.3685	48.3215	46.4096	337.381	-110.938	0	-110	1
1	9	2	5	690	886.972	0.376812	790	190	460	140	41.7524	35.7987	39.591	420.628	-102.786	20	-80	1
1	9	2	6	730	876.867	0.287671	720	260	290	170	48.8752	48.5553	45.8471	536.582	-157.091	-30	-20	1
1	9	2	7	710	742.675	0.450704	740	230	390	120	38.6042	32.424	38.409	373.59	-104.388	0	-30	1
1	9	2	8	650	834.885	0.415385	710	320	190	200	53.8831	53.4232	52.3424	505.755	-207.997	10	-50	1
1	9	2	9	720	870.996	0.375	750	250	330	170	55.2829	55.2358	52.0933	547.9	-179.248	10	-20	1
1	9	2	10	620	841.246	0.403226	710	150	350	210	51.836	51.7902	48.0992	665.76	-113.217	-20	-110	1
1	9	2	11	740	741.358	0.445946	740	240	360	140	44.1021	42.8273	43.7005	441.391	-141.717	0	0	1
1	9	2	12	620	870.853	0.435484	610	150	360	100	41.2766	41.2355	39.1957	568.751	-97.0384	-10	0	1
1	9	2	13	750	833.798	0.333333	520	190	310	20	30.7088	22.1941	30.3731	181.396	-33.3073	-60	170	1
1	9	2	14	720	874.327	0.333333	650	130	380	140	41.7455	36.4793	41.5133	599.863	-113.657	-30	40	1
1	9	2	15	610	872.812	0.409836	660	290	180	190	52.0919	51.7276	50.5942	501.356	-170.692	-30	-80	1
1	9	2	16	590	892.545	0.457627	670	280	200	190	52.0833	51.9738	50.3992	480.922	-175.317	0	-80	1
1	9	2	17	570	960.308	0.45614	640	160	350	130	42.3335	42.1856	41.1471	553.982	-97.0941	-10	-80	1
1	9	2	18	720	843.934	0.375	810	250	230	330	51.209	51.1433	50.1376	587.655	-176.122	-30	-120	1
1	9	2	19	620	923.03	0.387097	680	260	220	200	56.7842	56.619	55.3103	623.521	-180.684	-20	-80	1
1	9	2	20	730	829.105	0.39726	680	160	370	150	44.4841	43.8664	43.5595	507.884	-144.498	-20	30	1
1	9	2	21	620	819.414	0.403226	720	190	290	240	57.6939	53.8196	55.9712	591.268	-167.432	-10	-110	1
1	9	2	22	670	837.59	0.402985	650	150	360	140	42.9967	35.9969	42.7924	436.012	-142.14	-30	-10	1
1	9	2	23	620	924.293	0.435484	670	270	220	180	52.0766	52.0424	50.5298	402.263	-170.149	-50	-100	1
1	9	2	24	600	941.92	0.466667	680	180	320	180	52.4533	43.3868	52.0525	512.438	-189.044	0	-80	1
1	9	2	25	670	953.542	0.343284	690	150	400	140	42.0507	32.4774	41.7418	426.936	-123.344	10	-10	1
1	9	2	26	610	926.863	0.42623	590	290	170	130	45.2896	43.6999	44.975	397.908	-201.539	-30	-10	2
1	9	2	27	650	947.955	0.369231	640	170	340	130	45.0206	42.3766	44.4225	575.472	-152.535	-20	-10	2
1	9	2	28	590	944.857	0.40678	580	320	130	130	49.7159	49.0938	49.553	472.97	-280.627	-20	-10	2
1	9	2	29	600	948.673	0.35	580	260	150	170	50.4955	50.3886	49.7544	416.095	-192.315	-40	-20	2
1	9	2	30	560	1004.35	0.410714	510	250	160	100	40.6847	40.3245	40.5585	491.571	-165.027	-40	10	2
1	9	2	31	580	1008.38	0.396552	590	290	120	180	47.5153	47.3689	46.9865	472.512	-164.84	0	-10	2
1	9	2	32	590	994.613	0.40678	610	340	120	150	50.2744	50.1119	50.0501	319.476	-242.328	20	0	2
1	9	2	33	550	966.55	0.454545	600	290	140	170	45.0247	44.2611	44.6348	294.457	-199.043	10	-40	2
1	9	2	34	600	1024.96	0.416667	590	190	280	120	41.3899	36.7324	40.2588	440.457	-168.901	-10	0	2
1	9	2	35	590	978.282	0.440678	670	190	360	120	43.1628	38.6446	41.2414	490.32	-157.272	-30	-110	2
1	9	2	37	610	967.747	0.409836	570	290	150	130	45.7541	44.0312	45.4437	459.296	-204.472	0	40	2
1	9	2	38	570	967.266	0.385965	540	200	160	180	47.336	47.336	46.4193	564.717	-202.926	-10	20	2
1	9	2	39	560	1012.63	0.392857	570	300	150	120	42.6245	42.4363	42.2979	366.392	-167	0	-10	2
1	9	2	40	580	927.005	0.37931	580	290	120	170	45.1315	43.6468	44.8867	326.551	-175.338	-10	-10	2
1	9	2	41	590	984.923	0.389831	590	160	350	80	37.2374	30.329	36.808	375.491	-140.952	10	10	2
1	9	2	42	620	924.519	0.387097	640	180	350	110	41.1529	30.6287	40.992	403.565	-188.4	10	-10	2
1	9	2	43	620	966.955	0.354839	590	140	310	140	44.0306	30.9005	43.6121	462.235	-156.915	-40	-10	2
1	9	2	44	670	997.828	0.402985	610	290	150	170	42.0396	41.9523	41.1284	266.804	-153.498	-100	-40	2
1	9	2	45	610	937.722	0.459016	640	280	140	220	56.8073	56.4524	56.3911	399.087	-235.735	0	-30	2
1	9	2	46	580	1019.01	0.448276	570	280	100	190	53.1724	53.0227	52.978	467.878	-233.124	-20	-10	2
1	9	2	47	570	1044.22	0.438596	540	180	200	160	41.4961	38.1174	41.2793	475.693	-186.958	-10	20	2
1	9	2	48	630	1032.07	0.333333	530	300	100	130	46.8079	46.7812	46.7058	513.094	-221.353	0	100	2
1	9	2	49	620	1076.45	0.354839	510	290	100	120	46.5055	46.2068	46.3793	397.104	-201.829	-10	100	2
1	9	2	50	560	999.799	0.428571	570	190	290	90	41.5729	34.37	41.2752	422.168	-194.202	0	-10	2
1	9	2	51	580	1000.94	0.431034	580	340	130	110	43.6343	42.9353	43.4666	358.473	-193.256	0	0	3
1	9	2	52	570	1103.06	0.403509	580	190	230	160	50.4477	38.9509	50.3746	435.367	-199.148	-10	-20	3
1	9	2	53	600	984.601	0.416667	550	240	180	130	43.092	42.2533	42.8184	480.767	-164.174	-50	0	3
1	9	2	54	580	1093.02	0.37931	520	260	100	160	52.7368	52.4349	52.5364	548.987	-220.703	-70	-10	3
1	9	2	55	540	1138.35	0.425926	600	310	80	210	56.397	56.3179	56.241	377.459	-251.184	20	-40	3
1	9	2	56	570	1096.77	0.403509	520	250	110	160	46.8175	46.6316	46.6627	383.676	-203.25	-30	20	3
1	9	2	57	590	986.13	0.389831	550	280	80	190	51.3101	51.1812	50.9283	416.198	-214.882	-30	10	3
1	9	2	58	550	1048.46	0.436364	520	160	240	120	47.6284	45.7952	47.5338	512.809	-254.342	-20	10	3
1	9	2	59	610	1040.81	0.393443	530	260	130	140	44.3137	42.7431	43.9587	239.878	-195.565	-60	20	3
1	9	2	60	540	995.322	0.518519	500	180	150	170	45.6938	45.6747	45.2742	514.441	-208.085	-20	20	3
1	9	2	61	520	1023.3	0.442308	500	160	190	150	40.3895	40.1844	40.1947	510.359	-133.59	-10	10	3
1	9	2	62	590	1043.94	0.440678	560	230	140	190	48.8826	48.5061	48.7124	518.011	-197.101	-20	10	3
1	9	2	63	530	1064.47	0.45283	550	180	160	210	44.3509	44.3228	43.6565	479.679	-138.787	-20	-40	3
1	9	2	64	610	1004.26	0.377049	610	150	340	120	39.6084	31.7658	39.4743	400.578	-109.662	-10	-10	3
1	9	2	65	610	1021.45	0.377049	590	270	110	210	55.9047	55.8081	55.5696	529.52	-249.137	-30	-10	3
1	9	2	66	580	1045.78	0.465517	570	170	250	150	42.1388	40.1126	41.7578	496.837	-138.188	-50	-40	3
1	9	2	67	610	1064.98	0.377049	610	250	110	250	49.7302	49.6118	48.8359	555.804	-98.4247	-40	-40	3
1	9	2	68	640	1012.3	0.390625	610	220	130	260	58.2653	57.8237	57.5102	487.062	-190.752	-40	-10	3
1	9	2	69	620	986.8	0.403226	620	270	190	160	47.5159	47.1364	46.4593	397.013	-202.585	-20	-20	3
1	9	2	70	640	974.9	0.375	600	150	230	220	47.0555	47.0142	44.2372	639.299	-149.761	-60	-20	3
1	9	2	71	610	1026.31	0.42623	640	230	230	180	49.6428	49.4286	47.8189	466.04	-207.588	0	-30	3
1	9	2	72	640	969.815	0.390625	670	270	220	180	44.8022	44.0874	43.9363	469.83	-151.436	-10	-40	3
1	9	2	73	610	1057.26	0.409836	610	240	160	210	50.0484	49.7763	49.3634	524.172	-186.516	-40	-40	3
1	9	2	74	660	942.835	0.363636	650	300	160	190	46.9519	46.1572	46.6432	282.605	-154.979	-20	-10	3
1	9	2	75	560	1141.35	0.428571	550	160	220	170	47.5029	41.7437	47.3761	554.409	-197.066	-20	-10	3
1	9	2	76	620	933.835	0.387097	630	150	340	140	45.0296	44.9527	42.9606	589.487	-184.098	-10	-20	4
1	9	2	77	580	979.2	0.431034	620	270	170	180	46.5652	46.4798	45.7488	418.697	-151.484	20	-20	4
1	9	2	78	600	953.966	0.35	590	180	280	130	42.8453	41.3535	42.6205	489.025	-208.908	-10	0	4
1	9	2	79	610	972.771	0.393443	690	310	170	210	49.4118	44.4877	49.2574	398.712	-147.667	20	-60	4
1	9	2	80	600	1008.66	0.4	610	160	340	110	42.3456	31.9043	42.2572	382.761	-160.79	0	-10	4
1	9	2	81	580	1078.31	0.362069	540	250	130	160	45.932	44.4177	45.6693	458.129	-221.497	-50	-10	4
1	9	2	82	540	1100	0.444444	540	160	220	160	47.9883	42.6302	47.9883	482.901	-218.759	-30	-30	4
1	9	2	83	570	1025.4	0.385965	630	290	120	220	59.0883	58.6449	58.6741	568.543	-206.828	0	-60	4
1	9	2	84	600	1055.18	0.383333	620	180	280	160	53.368	51.9669	51.3751	576.577	-216.702	10	-10	4
1	9	2	85	600	1085.88	0.35	570	160	280	130	39.35	38.0549	38.8642	547.037	-107.752	-40	-10	4
1	9	2	86	600	985.888	0.4	570	260	150	160	58.3687	58.3317	56.1836	616.376	-257.605	-50	-20	4
1	9	2	87	660	933.245	0.348485	640	240	190	210	50.9214	50.255	49.4148	562.709	-179.287	-40	-20	4
1	9	2	88	600	965.697	0.366667	620	180	260	180	49.3835	39.27	49.1245	476.082	-206.245	-20	-40	4
1	9	2	89	570	1020.34	0.421053	610	290	100	220	56.3035	56.1137	56.0843	488.269	-273.595	0	-40	4
1	9	2	90	540	1050.8	0.37037	510	250	70	190	51.7056	51.648	51.5263	628.166	-258.526	-40	-10	4
1	9	2	91	580	1028.05	0.344828	540	160	230	150	42.7369	38.2842	42.5073	565.871	-146.572	-30	10	4
1	9	2	92	590	1118.9	0.322034	610	250	120	240	44.053	44.0054	43.7559	380.717	-170.477	-30	-50	4
1	9	2	93	680	994.016	0.338235	600	270	140	190	56.3185	55.6288	55.9731	567.9	-233.291	-10	70	4
1	9	2	94	570	1082.19	0.438596	570	270	120	180	47.2361	46.9071	46.9988	459.492	-225.718	-10	-10	4
1	9	2	95	510	1109.39	0.45098	520	200	190	130	46.142	43.0873	45.8922	444.438	-253.829	0	-10	4
1	9	2	96	560	1049.65	0.357143	560	150	280	130	41.0484	33.295	40.593	473.116	-141.956	-10	-10	4
1	9	2	97	510	1140.85	0.431373	510	170	180	160	52.918	47.2124	52.7855	567.93	-241.761	10	10	4
1	9	2	98	570	1077.3	0.385965	540	200	180	160	47.4711	44.5744	47.1829	524.907	-206.161	-20	10	4
1	9	2	99	570	1019.28	0.438596	550	270	130	150	43.9356	43.8445	43.0239	391.494	-175.747	-30	-10	4
1	9	2	100	590	989.782	0.372881	570	280	110	180	45.1753	44.8608	45.0653	365.813	-179.592	-10	10	4
1	10	1	1	1180	592.112	0.288136	1150	240	870	40	36.6431	23.4246	36.557	144.036	-71.0356	-30	0	1
1	10	1	2	930	621.351	0.354839	900	230	590	80	40.0349	30.5137	39.8923	243.04	-177.394	-40	-10	1
1	10	1	3	980	676.481	0.326531	1030	270	630	130	46.9197	37.2783	46.7052	209.803	-189.241	-30	-80	1
1	10	1	4	780	710.448	0.410256	790	280	370	140	42.6564	41.205	42.5175	297.264	-182.637	-40	-50	1
1	10	1	5	870	762.457	0.356322	850	250	480	120	50.3487	43.479	50.1906	336.452	-277.54	-20	0	1
1	10	1	6	790	745.514	0.367089	740	190	440	110	48.4202	38.3936	48.3053	369.38	-267.313	-60	-10	1
1	10	1	7	870	667.435	0.390805	770	200	460	110	41.8592	35.6052	41.7461	312.849	-183.03	-100	0	1
1	10	1	8	830	645.988	0.39759	800	380	290	130	55.5535	54.6675	55.493	365.373	-301.737	-30	0	1
1	10	1	9	860	702.569	0.348837	850	340	370	140	49.2712	48.7857	49.1637	297.099	-244.289	-10	0	1
1	10	1	10	860	670.923	0.360465	840	240	470	130	53.7704	49.6529	53.7147	356.352	-322.528	-30	-10	1
1	10	1	11	740	771.212	0.432432	720	250	330	140	51.0973	49.9129	50.9457	402.826	-263.174	-10	10	1
1	10	1	12	750	787.965	0.413333	720	200	390	130	49.6127	45.1636	49.4221	366.095	-283.406	10	40	1
1	10	1	13	780	779.905	0.358974	740	290	360	90	46.4216	46.2728	44.808	334.015	-262.399	0	40	1
1	10	1	14	840	754.477	0.380952	830	220	490	120	40.5136	40.3746	39.8108	330.214	-143.904	-20	-10	1
1	10	1	15	810	741.673	0.333333	940	190	660	90	41.7206	33.0608	41.6815	292.919	-186.297	-10	-140	1
1	10	1	16	860	708.365	0.313953	840	230	500	110	43.2535	38.5447	42.5894	367.826	-212.851	-20	0	1
1	10	1	17	830	770.659	0.46988	750	230	410	110	41.1099	39.8445	40.9152	287.835	-171.816	-80	0	1
1	10	1	18	750	811.009	0.373333	770	180	440	150	49.5807	47.6554	49.4641	471.148	-224.572	10	-10	1
1	10	1	19	770	829.348	0.38961	780	200	470	110	39.2845	36.3563	39.0663	359.548	-168.694	0	-10	1
1	10	1	20	780	723.286	0.371795	770	230	440	100	43.1466	39.6833	42.2197	370.692	-165.631	-20	-10	1
1	10	1	21	710	805.4	0.394366	670	260	260	150	41.4161	40.5865	41.3202	290.489	-157.731	-30	10	1
1	10	1	22	760	767.78	0.407895	740	300	280	160	47.5906	45.897	46.9372	331.901	-186.76	-10	10	1
1	10	1	23	750	795.734	0.346667	720	270	320	130	49.0134	47.7573	47.0466	418.015	-182.458	-30	0	1
1	10	1	24	800	782.993	0.375	730	300	240	190	47.3422	46.7714	47.1029	352.916	-160.413	-90	-20	1
1	10	1	25	720	828.049	0.361111	770	260	330	180	51.7429	51.1214	50.9036	355.762	-216.181	40	-10	1
1	10	1	26	730	840.181	0.342466	730	190	340	200	50.5604	50.1384	48.6012	588.549	-213.765	0	0	2
1	10	1	27	760	824.314	0.355263	790	200	450	140	48.3435	48.3435	42.6084	351.394	-130.477	10	-20	2
1	10	1	28	760	799.985	0.381579	800	210	440	150	43.2825	43.0426	42.1341	442.646	-141.616	40	0	2
1	10	1	29	770	803.578	0.337662	830	220	480	130	42.0586	41.7122	39.7304	415.232	-125.005	10	-50	2
1	10	1	30	940	595.5	0.308511	750	180	460	110	33.8303	33.5136	33.0918	420.618	-129.089	-140	50	2
1	10	1	31	740	800.863	0.324324	760	170	440	150	40.4451	35.5498	40.2354	369.703	-175.329	20	0	2
1	10	1	32	630	868.885	0.412698	630	290	220	120	49.9267	48.9462	49.6061	370.869	-299.828	0	0	2
1	10	1	33	740	826.984	0.324324	590	210	280	100	40.5375	38.8722	40.3553	318.911	-192.576	-30	120	2
1	10	1	34	790	851.727	0.341772	660	190	350	120	41.091	40.8576	39.3865	485.268	-169.152	0	130	2
1	10	1	35	660	826.67	0.363636	630	260	240	130	40.7945	37.9025	40.6338	232.889	-180.941	-20	10	2
1	10	1	36	660	891.973	0.393939	650	220	290	140	44.9826	44.3639	44.8121	371.742	-218.857	20	30	2
1	10	1	37	750	882.987	0.386667	650	190	380	80	36.0757	33.4868	35.0859	357.302	-194.625	10	110	2
1	10	1	38	800	832.528	0.3375	790	220	440	130	50.4784	38.2763	50.3273	400.478	-238.242	0	10	2
1	10	1	39	690	897.419	0.362319	690	170	340	180	53.8264	45.0348	53.7622	549.225	-250.473	20	20	2
1	10	1	40	700	832.086	0.385714	710	180	420	110	44.2648	41.017	41.4699	457.658	-179.856	20	10	2
1	10	1	41	670	911.39	0.373134	610	220	240	150	44.5607	40.2373	44.4986	252.444	-192.377	-10	50	2
1	10	1	42	750	819.388	0.306667	630	280	220	130	40.6812	38.5283	40.6156	299.782	-189.094	0	120	2
1	10	1	43	700	764.215	0.342857	670	290	230	150	45.17	41.718	44.9926	338.362	-253.783	-10	20	2
1	10	1	44	700	824.821	0.314286	600	170	320	110	42.4048	31.4394	42.1709	375.759	-179.107	-10	90	2
1	10	1	45	630	906.063	0.380952	560	300	120	140	42.2077	42.0902	41.9729	320.425	-170.95	10	80	2
1	10	1	46	790	792.509	0.329114	600	260	200	140	38.7721	38.3092	38.2968	327.731	-199.109	-30	160	2
1	10	1	47	700	924.653	0.328571	560	250	210	100	43.3231	42.2533	42.5452	311.3	-211.272	-50	90	2
1	10	1	48	690	795.092	0.318841	600	250	250	100	41.9493	40.4296	41.5934	308.894	-171.824	0	90	2
1	10	1	49	720	849.34	0.305556	620	260	310	50	30.6333	27.3041	30.5904	223.258	-123.379	30	130	2
1	10	1	50	670	818.058	0.343284	560	160	360	40	35.9467	33.1863	35.7962	406.66	-113.718	-80	30	2
1	10	1	51	770	943.931	0.324675	620	230	300	90	41.2768	38.9316	39.1816	302.96	-258.074	-10	140	3
1	10	1	52	690	840.258	0.333333	580	180	240	160	61.686	60.7233	61.1342	768.594	-357.755	-50	60	3
1	10	1	53	730	843.068	0.356164	640	210	330	100	48.4459	47.8069	47.4754	483.571	-337.79	0	90	3
1	10	1	54	650	874.66	0.507692	550	200	240	110	43.2946	42.2721	43.2757	468.475	-249.582	-90	10	3
1	10	1	55	700	891.317	0.357143	590	210	280	100	43.6576	42.2553	43.4108	347.035	-233.836	-30	80	3
1	10	1	56	640	860.05	0.34375	650	180	340	130	47.3506	44.3533	46.525	389.699	-252.12	0	-10	3
1	10	1	62	670	873.417	0.328358	650	260	260	130	49.8091	49.6228	49.3399	375.269	-278.853	0	20	3
1	10	1	63	680	898.013	0.352941	660	280	300	80	37.791	36.4293	37.7384	240.798	-195.165	-20	0	3
1	10	1	64	620	998.775	0.33871	630	170	360	100	45.9624	39.4239	45.9097	375.078	-306.621	0	-10	3
1	10	1	65	810	816.706	0.308642	650	280	260	110	39.9509	37.2573	39.7366	216.609	-220.711	-30	130	3
1	10	1	66	620	940.023	0.274194	580	250	180	150	43.6541	43.0577	43.5111	367.745	-245.947	-20	20	3
1	10	1	67	730	927.924	0.246575	610	200	250	160	50.6802	49.5011	50.1849	555.728	-269.032	-10	110	3
1	10	1	68	650	795.675	0.338462	550	230	180	140	44.3528	41.6431	43.9778	342.178	-243.928	-70	30	3
1	10	1	69	610	922.601	0.409836	600	300	160	140	46.774	45.9649	46.4995	320.993	-243.877	-20	-10	3
1	10	1	70	740	866.618	0.364865	630	210	260	160	50.9791	50.8648	49.997	395.741	-319.007	10	120	3
1	10	1	71	660	932.63	0.363636	580	280	190	110	41.6305	38.2538	41.5501	374.189	-236.792	20	100	3
1	10	1	72	610	1014.93	0.393443	620	300	220	100	43.4552	42.5981	43.4143	294.591	-215.719	10	0	3
1	10	1	73	720	858.459	0.375	540	270	140	130	44.4128	40.7757	44.4128	305.484	-281.778	-60	120	3
1	10	1	74	670	1042.66	0.298507	570	210	250	110	39.8273	38.1741	39.5082	328.564	-174.713	0	100	3
1	10	1	75	690	972.884	0.318841	610	220	250	140	51.9891	49.8729	51.8464	454.695	-285.929	0	80	3
1	10	1	76	580	985.369	0.448276	550	150	320	80	38.7033	37.901	38.6121	449.076	-287.906	20	50	4
1	10	1	77	640	977.948	0.296875	490	210	210	70	35.5977	34.9633	35.5242	434.514	-244.062	-20	130	4
1	10	1	78	660	934.788	0.30303	540	220	240	80	41.5732	39.8364	41.4373	415.054	-306.757	-20	100	4
1	10	1	79	560	905.722	0.428571	560	240	210	110	44.2938	40.8593	44.0542	422.205	-383.7	10	10	4
1	10	1	80	700	846.296	0.342857	590	300	150	140	44.928	44.5601	44.7505	267.724	-219.948	0	110	4
1	10	1	81	670	900.867	0.358209	590	280	220	90	36.1948	34.9137	36.1589	246.923	-146.541	40	120	4
1	10	1	82	600	865.044	0.416667	550	270	160	120	36.271	34.6273	36.201	208.429	-251.307	-30	20	4
1	10	1	83	580	1056.54	0.327586	550	190	270	90	35.7554	33.6458	35.6822	372.898	-201.024	20	50	4
1	10	1	84	610	949.598	0.360656	600	230	290	80	32.4147	31.6735	32.3629	298.743	-206.382	0	10	4
1	10	1	85	670	1004.09	0.328358	520	270	110	140	37.194	36.5259	37.0823	285.364	-168.989	-10	140	4
1	10	1	86	640	991.509	0.3125	490	280	130	80	31.2214	30.3397	31.2214	161.49	-227.074	-20	130	4
1	10	1	87	700	839.224	0.4	590	230	220	140	48.1866	48.1609	47.5449	499.301	-277.224	-10	100	4
1	10	1	88	630	1059.08	0.365079	530	240	190	100	35.5046	35.059	35.4712	289.133	-192.856	-20	80	4
1	10	1	89	630	1036.34	0.31746	470	210	170	90	37.9939	37.5893	37.9843	463.961	-207.369	-20	140	4
1	10	1	90	580	992.763	0.362069	500	160	300	40	30.9253	28.3959	30.6721	475.122	-90.7018	-10	70	4
1	10	1	91	570	972.5	0.368421	480	260	160	60	37.7969	37.5971	37.2564	426.379	-210.778	-40	50	4
1	10	1	92	730	1102.11	0.273973	660	200	390	70	40.2884	39.0177	34.5658	440.53	-119.65	10	80	4
1	10	1	93	600	1006.32	0.333333	500	160	260	80	42.9337	37.066	42.8677	426.72	-226.001	0	100	4
1	10	1	94	640	990.145	0.375	510	230	200	80	41.5692	39.5397	41.4351	445.661	-212.552	20	150	4
1	10	1	95	580	1075.42	0.344828	470	220	170	80	42.9241	39.7426	42.8874	386.621	-203.278	-10	100	4
1	10	1	97	640	907.728	0.34375	540	270	160	110	45.6608	43.2307	45.5092	377.418	-228.588	-10	90	4
1	10	1	98	670	984.895	0.313433	550	260	160	130	42.6974	41.6703	42.6005	483.086	-244.696	-10	110	4
1	10	2	1	850	774.042	0.305882	770	240	440	90	40.7149	37.1071	40.6308	321.403	-153.249	0	80	1
1	10	2	2	680	872.401	0.308824	690	280	300	110	48.3239	47.0049	48.1664	269.427	-258.311	0	-10	1
1	10	2	3	800	800.546	0.2875	790	270	420	100	42.2797	41.6666	42.1985	303.566	-189.634	10	20	1
1	10	2	4	760	885.612	0.328947	650	230	310	110	46.3293	46.0133	43.8543	391.516	-208.694	-30	80	1
1	10	2	5	670	897.463	0.253731	610	260	210	140	49.3939	49.3153	47.916	309.174	-249.56	-10	50	1
1	10	2	6	690	926.437	0.376812	660	210	320	130	54.232	51.1615	52.9422	409.668	-356.332	0	30	1
1	10	2	7	650	874.384	0.4	630	180	330	120	47.4719	47.3461	47.1766	481.29	-303.892	-20	0	1
1	10	2	8	650	987.132	0.338462	580	210	210	160	55.5381	55.4482	53.8848	566.56	-308.329	-10	60	1
1	10	2	9	650	974.784	0.338462	580	180	250	150	50.74	50.74	47.1609	456.59	-195.041	-20	50	1
1	10	2	11	660	893.204	0.318182	690	300	220	170	70.0743	69.4893	69.7343	576.101	-511.232	20	-10	1
1	10	2	12	630	917.436	0.365079	650	230	290	130	62.5655	60.797	61.8398	599.363	-484.622	20	0	1
1	10	2	13	630	895.881	0.365079	630	230	260	140	56.5555	55.8469	56.3043	556.722	-399.96	-10	-10	1
1	10	2	14	640	875.876	0.328125	610	180	280	150	67.6127	65.8281	67.5239	561.988	-430.13	-10	20	1
1	10	2	15	630	887.489	0.380952	610	210	250	150	65.7283	65.3779	65.7137	471.202	-412.428	-30	-10	1
1	10	2	16	600	866.394	0.366667	610	270	180	160	70.0522	69.9627	69.621	570.186	-367.707	10	0	1
1	10	2	17	620	892.664	0.33871	600	240	190	170	68.4288	67.8196	68.2586	593.27	-357.506	-20	0	1
1	10	2	18	720	951.166	0.333333	590	210	220	160	60.0292	59.019	59.4588	577.134	-333.157	-10	120	1
1	10	2	19	620	998.134	0.258065	670	170	340	160	63.8435	62.2875	63.5994	615.31	-352.088	30	-20	1
1	10	2	20	750	897.177	0.32	620	270	220	130	61.6611	60.8676	60.7523	515.569	-418.217	30	160	1
1	10	2	21	740	856.723	0.283784	690	250	230	210	66.7469	66.6701	65.9628	516.163	-420.517	30	80	1
1	10	2	22	570	1030.06	0.403509	590	230	190	170	60.7165	60.467	60.1752	613.871	-297.884	20	0	1
1	10	2	23	760	1029.23	0.25	560	160	240	160	63.8111	62.8757	63.0856	685.621	-424.495	-10	190	1
1	10	2	24	710	968.902	0.28169	550	230	140	180	61.8355	61.7172	61.1989	566.217	-388.124	-10	150	1
1	10	2	25	700	1068.14	0.257143	590	190	270	130	54.0478	53.119	51.7005	491.314	-271.708	20	130	1
1	10	2	26	680	1162.22	0.294118	520	230	100	190	62.1771	62.1729	61.3958	597.282	-339.606	-10	150	2
1	10	2	27	680	1034.97	0.279412	460	210	130	120	53.1702	53.1449	52.76	709.852	-365.226	-40	180	2
1	10	2	28	670	1017.14	0.268657	490	240	140	110	54.7638	54.6995	54.0444	430.087	-453.131	-10	170	2
1	10	2	29	700	1134.55	0.228571	540	200	160	180	64.649	64.649	61.5299	732.676	-378.374	-10	150	2
1	10	2	30	730	1179.07	0.219178	540	200	190	150	48.8418	48.3823	48.434	440.691	-301.253	-20	170	2
1	10	2	31	730	1116.04	0.273973	570	260	200	110	44.8602	42.7578	44.7962	420.713	-306.664	-10	150	2
1	10	2	32	700	1032.11	0.285714	520	210	170	140	56.323	56.2239	55.7924	645.779	-415.359	-10	170	2
1	10	2	33	700	1117.39	0.214286	550	230	180	140	59.3131	59.193	57.4232	670.752	-370.762	-10	140	2
1	10	2	34	670	1092.62	0.298507	520	240	150	130	52.0515	51.7713	51.7115	385.605	-330.815	-10	140	2
1	10	2	35	680	1056.31	0.279412	510	220	180	110	51.9048	51.8837	51.3176	479.521	-398.322	-20	150	2
1	10	2	36	570	1031.22	0.315789	570	230	180	160	58.2356	57.1847	58.0686	501.073	-338.251	0	0	2
1	10	2	37	680	1067.53	0.25	500	190	110	200	60.5997	60.3198	60.3899	606.171	-440.387	-30	150	2
1	10	2	38	620	978.731	0.322581	500	250	120	130	60.2401	60.1717	60.0699	418.902	-580.818	0	120	2
1	10	2	39	670	1022.47	0.253731	490	230	160	100	51.2613	50.598	51.2613	489.573	-372.289	-30	150	2
1	10	2	40	710	1134.06	0.267606	520	230	120	170	60.6699	60.6418	59.6022	488.616	-397.649	-20	170	2
1	10	2	41	540	970.391	0.351852	520	240	160	120	61.096	60.606	60.7067	574.348	-470.392	10	30	2
1	10	2	42	700	1099.49	0.242857	540	170	230	140	61.4771	61.179	60.5424	705.179	-415.172	-10	150	2
1	10	2	43	620	1041.15	0.274194	470	200	140	130	57.5425	57.5255	56.8972	617.449	-525.85	-20	130	2
1	10	2	44	640	1110.81	0.25	500	180	200	120	64.5424	64.5424	62.7761	759.386	-471.196	0	140	2
1	10	2	45	640	1027.25	0.265625	490	220	150	120	55.9828	55.8671	55.4429	565.913	-405.421	-10	140	2
1	10	2	46	640	1048.87	0.25	470	230	130	110	51.8575	51.5003	51.7558	457.036	-425.504	-20	150	2
1	10	2	47	640	1059.36	0.3125	520	200	190	130	56.3159	54.7376	56.2238	479.164	-429.909	-10	110	2
1	10	2	48	680	1058.53	0.323529	470	230	80	160	59.9903	59.8916	59.7469	465.702	-496.364	-60	150	2
1	10	2	49	660	1045.98	0.333333	510	190	230	90	48.3722	45.6781	48.0522	555.429	-426.245	-10	140	2
1	10	2	50	650	1036.03	0.276923	490	220	150	120	55.6263	55.014	55.1328	494.342	-425.586	-20	140	2
1	10	2	52	670	1027.99	0.253731	560	260	130	170	68.6668	68.6273	67.8036	698.132	-432.718	30	140	3
1	10	2	53	530	1201.24	0.301887	530	160	190	180	60.1015	59.5571	59.5668	676.402	-275.814	-10	-10	3
1	10	2	54	710	955.824	0.309859	550	240	160	150	55.4148	55.3184	54.8048	598.458	-418.88	0	160	3
1	10	2	55	690	915.059	0.362319	530	240	170	120	52.1744	51.3287	52.0689	442.531	-385.45	-20	140	3
1	10	2	56	640	1020.45	0.34375	510	220	170	120	57.6763	57.5207	57.295	580.22	-443.23	10	140	3
1	10	2	57	610	1050.18	0.311475	490	190	180	120	58.4298	57.6026	58.0561	644.078	-437.008	20	140	3
1	10	2	58	680	998.73	0.294118	530	240	170	120	48.3144	47.14	48.1918	397.236	-369.365	-20	130	3
1	10	2	59	640	1048.72	0.265625	460	210	140	110	49.8804	49.8003	49.8376	525.058	-448.434	-30	150	3
1	10	2	60	550	1069.45	0.381818	480	220	120	140	55.684	55.5537	55.6385	699.799	-384.189	-10	60	3
1	10	2	61	600	962.405	0.366667	460	200	130	130	54.8791	54.8159	54.6691	619.67	-549.683	-20	120	3
1	10	2	62	670	1050.22	0.328358	460	200	130	130	60.5415	59.8903	60.423	564.235	-401.967	-30	180	3
1	10	2	63	610	1140.47	0.311475	480	300	60	120	56.0371	55.1628	55.9358	428.3	-470.359	10	140	3
1	10	2	64	560	1090.79	0.339286	520	270	110	140	58.759	58.6164	58.6447	503.829	-460.739	10	50	3
1	10	2	66	590	1143.28	0.288136	440	220	90	130	56.0885	55.9909	56.0231	470.562	-504.536	-30	120	3
1	10	2	67	570	1058.63	0.350877	480	240	120	120	55.4414	54.9065	55.3604	457.034	-538.284	10	100	3
1	10	2	68	620	1012.61	0.306452	460	190	120	150	51.3868	51.2038	50.6024	519.254	-372.764	-10	150	3
1	10	2	69	610	1130.17	0.311475	450	230	120	100	48.3913	48.1879	48.3305	567.041	-404.241	0	160	3
1	10	2	70	680	931.447	0.367647	500	260	110	130	56.9223	56.7102	56.7167	416.05	-562.109	-20	160	3
1	10	2	71	520	1114.75	0.403846	470	220	120	130	64.0038	63.841	63.6852	642.631	-589.903	-10	40	3
1	10	2	72	630	1067.3	0.365079	490	220	120	150	61.0471	61.0471	60.6881	614.548	-409.517	10	150	3
1	10	2	73	600	1079.72	0.333333	470	210	140	120	56.7403	56.7403	55.3197	625.383	-447.154	0	130	3
1	10	2	74	630	1107.9	0.31746	510	150	210	150	54.611	54.3467	53.4886	706.716	-385.521	10	130	3
1	10	2	75	630	1058.78	0.365079	490	170	210	110	49.465	49.4131	49.3506	615.882	-440.666	0	140	3
1	10	2	76	560	1116.54	0.339286	440	290	40	110	55.6786	55.4723	55.6175	390.928	-505.993	-10	110	4
1	10	2	77	580	1131.54	0.37931	430	270	50	110	50.5191	50.3529	50.4872	366.179	-356.646	-20	130	4
1	10	2	78	600	1210.65	0.283333	420	130	120	170	57.1109	57.1109	56.463	755.477	-460.196	-20	160	4
1	10	2	79	630	1093.79	0.333333	460	210	130	120	43.3721	42.9847	43.3192	477.855	-302.954	-10	160	4
1	10	2	80	630	970.134	0.285714	450	240	90	120	57.53	57.2948	57.423	398.111	-494.062	-40	140	4
1	10	2	81	600	1121.61	0.333333	440	150	180	110	49.9863	45.4715	49.8939	567.242	-380.776	-10	150	4
1	10	2	82	610	1082.71	0.278689	450	190	110	150	54.6758	54.5723	54.4802	566.984	-463.629	-20	140	4
1	10	2	83	620	1036.12	0.274194	440	210	100	130	57.6587	57.6136	57.5159	543.908	-490.893	-30	150	4
1	10	2	84	600	1072.92	0.35	450	210	140	100	52.7214	51.7614	52.7214	634.267	-395.728	-20	130	4
1	10	2	85	580	1109.34	0.362069	430	260	70	100	55.6163	55.4207	55.6163	482.418	-498.695	-20	130	4
1	10	2	86	590	1162.63	0.389831	420	220	80	120	58.7295	58.7071	58.5399	556.269	-580.073	-10	160	4
1	10	2	87	630	1014.88	0.301587	480	230	110	140	55.627	55.2342	55.57	562.437	-382.038	-10	140	4
1	10	2	88	540	1134.64	0.333333	430	220	100	110	59.4626	59.3894	57.9173	584.311	-577.279	-20	90	4
1	10	2	89	590	1221.85	0.372881	460	130	220	110	52.327	52.165	52.2527	720.38	-486.4	0	130	4
1	10	2	90	680	1035.8	0.308824	490	270	70	150	55.2854	55.1835	55.2207	355.47	-326.16	-10	180	4
1	10	2	91	630	1147.84	0.349206	440	130	200	110	41.6603	38.227	40.3858	484.833	-303.933	-40	150	4
1	10	2	92	500	1205.26	0.36	450	160	100	190	55.9119	55.8926	54.9627	668.06	-446.085	-10	40	4
1	10	2	93	620	1141.67	0.290323	400	130	180	90	47.3012	44.0731	47.2296	633.312	-472.692	-30	190	4
1	10	2	94	630	1171.63	0.349206	460	130	210	120	43.4924	42.823	43.2601	579.366	-297.298	-10	160	4
1	10	2	95	680	1076.34	0.279412	510	220	140	150	53.4626	52.9507	53.3991	748.46	-348.706	0	170	4
1	10	2	96	570	1132.6	0.315789	450	240	80	130	58.5597	58.4319	58.5597	604.474	-548.145	-10	110	4
1	10	2	97	670	1141.71	0.268657	440	190	50	200	56.7008	56.7008	56.2921	612.641	-483.942	-50	180	4
1	10	2	98	620	1179.22	0.258065	470	220	70	180	51.2052	51.2011	50.8748	595.326	-191.15	-10	140	4
1	10	2	99	610	1068.38	0.262295	470	240	120	110	56.5775	56.4744	56.5557	642.635	-549.515	-20	120	4
1	10	2	100	640	1042.08	0.28125	500	240	140	120	52.9727	52.5693	52.805	438.975	-335.422	-20	120	4
1	11	1	2	1070	638.147	0.261682	1060	310	540	210	57.9961	44.2431	56.3466	257.756	-182.543	-50	-40	1
1	11	1	3	890	673.275	0.449438	1130	300	570	260	57.939	57.5563	55.5383	324.691	-170.956	-50	-290	1
1	11	1	4	1100	649.27	0.318182	1080	300	440	340	63.2382	50.1783	61.4222	408.277	-204.645	-30	-10	1
1	11	1	5	970	671.374	0.381443	1040	160	710	170	70.1131	44.9403	60.3287	445.658	-320.11	-100	-170	1
1	11	1	6	930	703.12	0.408602	990	310	480	200	70.5406	67.4287	66.837	551.452	-411.65	0	-60	1
1	11	1	7	900	720.544	0.266667	930	320	360	250	64.7604	62.7469	58.7861	337.27	-298.308	10	-20	1
1	11	1	8	930	694.422	0.354839	1040	300	500	240	55.6217	41.2224	55.1106	317.284	-244.558	60	-50	1
1	11	1	9	880	678.738	0.318182	830	300	370	160	56.7883	53.3805	56.7883	441.76	-318.297	-60	-10	1
1	11	1	10	890	662.232	0.404494	880	250	480	150	63.8728	60.1021	61.0707	671.878	-296.879	-20	-10	1
1	11	1	11	910	711.575	0.395604	840	270	310	260	73.7581	73.6261	67.1615	638.139	-263.887	-70	0	1
1	11	1	12	890	741.203	0.494382	860	290	330	240	71.3677	69.7627	65.3195	568.827	-252.543	-90	-60	1
1	11	1	13	880	772.763	0.375	910	230	440	240	67.4761	67.1633	58.4309	675.438	-187.868	10	-20	1
1	11	1	14	880	670.02	0.431818	970	380	300	290	76.9259	76.6283	72.2251	387.38	-220.56	0	-90	1
1	11	1	15	920	667.226	0.391304	890	220	460	210	56.786	56.786	55.5386	681.382	-242.681	-40	-10	1
1	11	1	16	790	681.426	0.405063	980	390	350	240	71.0401	70.4749	65.7878	441.994	-309.03	40	-150	1
1	11	1	17	910	708.132	0.395604	940	370	280	290	69.9187	69.1959	65.5775	550.042	-232.283	20	-10	1
1	11	1	18	920	684.064	0.456522	900	320	380	200	63.7557	63.224	56.7861	582.736	-286.197	10	30	1
1	11	1	19	980	637.137	0.367347	950	350	370	230	63.7869	62.7574	57.7145	409.444	-208.053	-40	-10	1
1	11	1	20	840	666.972	0.464286	870	380	250	240	69.7692	69.4432	65.2989	344.314	-311.654	-10	-40	1
1	11	1	21	880	749.362	0.420455	910	240	460	210	61.2713	55.1534	58.5957	619.804	-314.09	10	-20	1
1	11	1	22	820	663.208	0.390244	840	390	310	140	55.8154	55.8154	48.9349	261.199	-226.151	20	0	1
1	11	1	23	860	695.9	0.372093	870	310	380	180	54.1108	53.4919	50.0043	489.199	-241.269	0	-10	1
1	11	1	24	880	676.781	0.454545	830	280	430	120	43.9537	40.8147	39.9767	362.153	-103.64	-60	-10	1
1	11	1	25	900	706.05	0.422222	900	240	540	120	56.6223	42.8594	53.9116	305.279	-309.647	-20	-20	1
1	11	1	26	920	644.515	0.413043	980	370	380	230	69.5318	68.5551	58.3858	365.996	-215.032	10	-50	2
1	11	1	27	780	606.884	0.371795	950	320	450	180	56.2198	55.9427	52.3357	391.468	-195.025	-40	-210	2
1	11	1	28	960	705.624	0.375	970	290	500	180	58.3532	53.9764	56.5292	356.64	-249.332	-30	-40	2
1	11	1	29	960	739.479	0.322917	1000	290	570	140	56.0646	51.6577	45.2457	520.366	-190.267	30	-10	2
1	11	1	30	820	716.377	0.426829	840	360	300	180	61.928	61.8322	57.713	385.394	-272.638	-20	-40	2
1	11	1	31	940	686.969	0.425532	1000	450	190	360	71.4902	71.3148	67.7542	266.713	-207.669	40	-20	2
1	11	1	32	1050	617.138	0.342857	1070	330	560	180	65.2517	63.0903	53.44	329.343	-217.246	10	-10	2
1	11	1	33	1020	592.62	0.362745	1060	450	330	280	58.4991	58.3819	55.0029	246.231	-234.461	20	-20	2
1	11	1	34	900	598.87	0.411111	890	370	270	250	64.8549	63.94	60.3965	340.461	-273.959	-20	-10	2
1	11	1	35	950	596.943	0.378947	910	310	410	190	54.8339	49.6112	51.6283	293.034	-201.091	-50	-10	2
1	11	1	36	720	612.267	0.541667	1120	330	580	210	63.8712	62.5994	53.5532	411.274	-179.919	30	-370	2
1	11	1	37	860	633.377	0.430233	1110	420	330	360	76.9976	76.052	73.9087	412.533	-234.624	80	-170	2
1	11	1	38	1010	620.161	0.415842	1060	350	380	330	70.704	69.8044	67.2084	509.236	-228.969	20	-30	2
1	11	1	39	910	742.746	0.351648	930	320	390	220	68.9013	68.5733	59.6289	481.376	-202.104	0	-20	2
1	11	1	40	1020	598.482	0.343137	1040	320	570	150	55.8458	50.8833	49.3192	478.683	-204.682	-10	-30	2
1	11	1	41	860	610.321	0.418605	830	300	410	120	49.1406	45.6079	45.4869	350.198	-170.183	-40	-10	2
1	11	1	42	700	690.727	0.542857	950	330	460	160	59.154	58.4851	55.3996	494.608	-304.311	20	-230	2
1	11	1	43	880	642.812	0.409091	880	340	320	220	59.8023	59.4627	49.8623	378.957	-142.071	-10	-10	2
1	11	1	44	890	691.209	0.41573	910	360	320	230	60.7588	60.3545	55.867	381.24	-218.203	-10	-30	2
1	11	1	45	870	670.571	0.402299	910	400	350	160	64.7269	64.4928	56.9726	453.924	-317.422	30	-10	2
1	11	1	46	1140	662.646	0.5	770	280	420	70	47.594	46.872	44.2179	445.365	-287.796	-380	-10	2
1	11	1	47	800	723.512	0.375	790	170	450	170	53.9322	52.2603	51.7559	613.533	-256.425	-20	-10	2
1	11	1	48	770	720.766	0.415584	710	280	270	160	47.4835	47.402	47.4835	373.889	-194.199	-110	-50	2
1	11	1	49	900	633.827	0.355556	880	220	510	150	46.889	46.889	42.6912	556.486	-124.408	-50	-30	2
1	11	1	50	830	673.456	0.409639	720	220	180	320	67.3445	67.3445	65.3246	469.843	-275.601	-120	-10	2
1	11	1	51	800	695.334	0.45	780	340	280	160	56.6125	56.4019	53.8299	392.541	-307.429	-30	-10	3
1	11	1	52	800	760.411	0.4	800	220	390	190	56.1816	55.7356	53.6583	491.295	-204.842	0	0	3
1	11	1	53	840	672.827	0.416667	830	320	320	190	54.9701	43.9763	53.0958	318.827	-265.811	-30	-20	3
1	11	1	54	930	671.943	0.376344	930	320	460	150	49.2761	48.1211	46.4778	269.883	-227.657	-10	-10	3
1	11	1	55	880	602.994	0.397727	910	380	310	220	65.8481	64.0403	63.3048	380.13	-328.213	20	-10	3
1	11	1	56	830	768.901	0.385542	860	280	410	170	61.2791	60.3471	57.7854	433.397	-360.155	20	-10	3
1	11	1	57	860	666.883	0.418605	890	340	320	230	68.7677	68.5809	64.5682	410.938	-256.017	-20	-50	3
1	11	1	58	810	712.778	0.469136	860	360	260	240	67.3266	67.245	58.5023	385.639	-188.664	-30	-80	3
1	11	1	59	810	692.767	0.407407	830	410	140	280	69.0434	68.4179	67.4694	451.514	-260.394	-10	-30	3
1	11	1	60	870	712.155	0.356322	900	260	440	200	55.1093	55.0171	49.3699	408.619	-175.248	-10	-40	3
1	11	1	61	890	688.362	0.348315	900	290	490	120	52.6738	48.9757	47.6589	347.588	-231.205	0	-10	3
1	11	1	62	840	737.04	0.404762	870	310	380	180	59.1886	56.6356	53.0972	365.961	-350.451	10	-20	3
1	11	1	63	730	628.008	0.479452	920	340	400	180	63.386	63.386	53.5868	357.792	-237.378	-20	-210	3
1	11	1	64	790	698.546	0.417722	940	320	470	150	61.0051	60.394	57.8406	506.355	-461.243	-10	-160	3
1	11	1	65	980	695.506	0.346939	1000	330	530	140	59.904	58.4913	54.6887	374.221	-319.863	10	-10	3
1	11	1	66	880	688.647	0.329545	960	220	580	160	64.3304	57.5214	60.2598	587.043	-267.584	30	-50	3
1	11	1	67	850	703.517	0.388235	900	410	200	290	67.5835	66.7643	64.8179	410.561	-250.637	0	-50	3
1	11	1	68	900	653.161	0.388889	1100	390	420	290	64.9834	64.9834	61.4229	388.505	-218.569	80	-120	3
1	11	1	69	770	699.389	0.467532	920	330	460	130	60.3745	59.3728	54.3507	450.29	-253.395	10	-140	3
1	11	1	70	940	726.104	0.351064	890	240	560	90	49.3053	48.6681	46.1414	483.148	-310.948	-50	0	3
1	11	1	71	890	775.965	0.370787	900	290	420	190	68.0406	65.6831	64.1832	650.559	-382.287	-30	-40	3
1	11	1	72	920	737.812	0.315217	950	370	430	150	60.9339	59.8241	56.8256	556.42	-279.929	20	-10	3
1	11	1	73	890	619.254	0.280899	880	370	250	260	60.4945	59.3066	57.1743	278.09	-169.413	10	20	3
1	11	1	74	880	669.63	0.306818	910	320	430	160	57.9404	57.7368	49.8594	446.726	-279.006	0	-30	3
1	11	1	75	890	687.682	0.404494	940	350	370	220	65.1827	64.8507	61.4051	500.744	-239.428	10	-40	3
1	11	1	76	770	694.94	0.454545	850	300	380	170	60.2022	60.0751	55.7941	674.075	-302.119	-10	-90	4
1	11	1	77	860	647.26	0.302326	900	410	380	110	52.5062	52.1765	49.8314	269.354	-313.432	30	-10	4
1	11	1	78	870	704.847	0.390805	900	350	390	160	54.9998	54.8777	51.413	271.407	-231.075	20	-10	4
1	11	1	79	790	756.156	0.455696	760	340	240	180	58.4394	57.3945	55.1592	479.644	-308.183	-40	-10	4
1	11	1	80	830	639.012	0.409639	940	280	480	180	53.2906	52.5294	49.5641	503.204	-192.778	30	-80	4
1	11	1	81	820	755.359	0.402439	830	240	430	160	56.2734	54.3316	53.018	507.774	-284.226	0	-10	4
1	11	1	82	780	717.069	0.512821	920	340	450	130	59.7794	58.0985	56.4877	321.614	-418.718	0	-140	4
1	11	1	83	880	795.822	0.352273	920	310	400	210	59.3627	55.5239	57.4344	394.369	-288.339	20	-20	4
1	11	1	84	840	620.226	0.380952	750	310	290	150	48.503	47.873	46.7059	331.105	-229.671	-100	-10	4
1	11	1	85	770	647.018	0.285714	940	440	70	430	74.4622	74.1815	74.0061	420.843	-155.411	60	-110	4
1	11	1	86	770	744.389	0.428571	810	290	390	130	46.5901	45.0541	44.3563	343.475	-199.693	0	-40	4
1	11	1	87	790	650.906	0.531646	940	410	250	280	59.1735	58.6633	56.2198	322.659	-212.024	20	-130	4
1	11	1	88	740	837.824	0.391892	900	300	450	150	52.075	51.3067	50.0605	457.081	-246.158	30	-130	4
1	11	1	89	850	687.428	0.447059	840	370	360	110	50.6542	49.716	48.0244	286.267	-322.281	-30	-20	4
1	11	1	90	750	663.462	0.44	1000	320	560	120	44.9063	41.8084	43.6877	306.235	-226.739	20	-230	4
1	11	1	91	950	630.222	0.315789	970	260	600	110	43.0461	31.905	41.7877	272.043	-143.379	-10	-30	4
1	11	1	92	850	685.58	0.388235	880	450	290	140	59.6159	59.0978	56.4018	393.481	-305.654	10	-20	4
1	11	1	93	850	670.155	0.423529	900	480	230	190	58.5173	58.4549	56.8339	286.202	-286.956	40	-10	4
1	11	1	94	820	694.362	0.439024	820	330	380	110	52.3609	52.2133	48.6885	437.279	-321.565	-20	-20	4
1	11	1	95	850	700.586	0.388235	850	430	330	90	41.9786	39.8467	39.3533	234.828	-214.356	0	0	4
1	11	1	96	850	712.925	0.470588	860	370	320	170	67.7238	66.4689	65.2688	405.961	-373.308	-10	-20	4
1	11	1	97	860	625.083	0.406977	900	550	80	270	62.4976	62.3113	61.3196	292.156	-227.001	20	-20	4
1	11	1	98	820	750.479	0.414634	930	210	620	100	64.3518	52.6388	48.6262	560.671	-293.062	20	-90	4
1	11	1	99	830	664.874	0.445783	900	350	420	130	47.0953	39.5717	44.6959	312.45	-198.758	20	-50	4
1	11	1	100	810	681.255	0.432099	820	220	460	140	55.4618	37.9461	53.8874	308.745	-348.139	0	-10	4
1	11	2	1	740	768.272	0.378378	1010	410	490	110	51.9896	49.9559	47.3761	361.437	-233.671	30	-240	1
1	11	2	2	820	688.144	0.414634	920	490	230	200	50.9607	49.0532	50.1106	214.493	-268.916	-10	-110	1
1	11	2	3	940	600.983	0.457447	870	430	290	150	45.2866	44.656	44.7647	207.402	-304.764	-160	-90	1
1	11	2	4	720	743.506	0.486111	1000	530	230	240	70.3793	69.7389	67.6564	367.878	-243.374	30	-250	1
1	11	2	5	750	721.75	0.44	970	400	390	180	71.6551	70.508	68.5712	417.992	-485.7	50	-170	1
1	11	2	6	790	822.054	0.405063	840	340	300	200	71.5828	70.7435	68.9513	531.028	-463.088	40	-10	1
1	11	2	7	740	742.901	0.472973	890	400	300	190	64.8098	63.3361	62.8186	417.818	-395.727	20	-130	1
1	11	2	8	780	787.905	0.410256	870	390	220	260	70.3805	69.8725	69.6702	512.881	-335.92	30	-60	1
1	11	2	9	770	783.985	0.402597	860	440	100	320	78.0762	77.4532	77.611	476.072	-345.246	40	-50	1
1	11	2	10	720	851.772	0.444444	780	320	300	160	67.4703	66.5451	64.2996	375.962	-437.393	40	-20	1
1	11	2	11	700	862.908	0.485714	890	340	310	240	62.9915	61.297	58.5784	379.347	-221.193	30	-160	1
1	11	2	12	720	803.929	0.472222	910	370	370	170	63.2746	62.9043	58.7596	400.998	-324.671	-10	-200	1
1	11	2	13	730	739.491	0.438356	950	430	370	150	65.7065	64.8219	61.5235	409.43	-346.136	60	-160	1
1	11	2	14	870	705.662	0.390805	900	410	290	200	76.4104	75.11	73.1855	452.585	-398.563	-10	-40	1
1	11	2	15	900	710.798	0.355556	930	380	370	180	73.7826	73.375	69.8847	404.353	-485.38	20	-10	1
1	11	2	16	840	723.118	0.392857	900	400	320	180	77.3242	77.19	72.3821	516.898	-427.43	30	-30	1
1	11	2	17	910	652.117	0.373626	940	370	410	160	67.3108	67.0549	63.049	369.963	-367.937	10	-20	1
1	11	2	18	830	706.047	0.385542	890	400	290	200	69.1786	68.8909	67.5172	391.168	-460.423	20	-40	1
1	11	2	19	800	728.4	0.425	840	360	320	160	74.2015	74.0009	70.0893	482.101	-515.301	20	-20	1
1	11	2	20	780	736.716	0.423077	870	390	340	140	66.3599	66.2726	60.2725	316.193	-311.015	-80	-170	1
1	11	2	21	870	614.826	0.436782	950	450	290	210	74.3296	74.1311	67.5493	380.634	-257.076	10	-70	1
1	11	2	22	780	734.276	0.397436	810	410	200	200	71.6247	70.9517	68.4502	364.163	-357.328	10	-20	1
1	11	2	23	790	709.114	0.43038	910	340	390	180	61.5836	61.1031	59.2755	366.392	-277.729	50	-70	1
1	11	2	24	830	785.386	0.385542	890	330	380	180	70.683	69.9468	65.0606	466.128	-347.355	10	-50	1
1	11	2	25	710	835.89	0.43662	800	330	180	290	67.5472	67.3861	65.689	390.901	-285.635	20	-70	1
1	11	2	26	780	732.533	0.423077	830	370	290	170	72.4533	72.1045	68.545	424.55	-328.477	30	-20	2
1	11	2	27	850	750.779	0.411765	880	380	310	190	67.6735	66.51	64.5058	403.59	-338.028	0	-30	2
1	11	2	28	860	783.602	0.348837	910	290	470	150	68.271	67.9009	63.6153	476.772	-366.351	0	-50	2
1	11	2	29	680	792.953	0.485294	850	360	290	200	64.8878	62.2206	63.2975	363.08	-414.799	20	-150	2
1	11	2	30	640	781.519	0.4375	940	400	330	210	70.9675	70.7699	67.7038	440.911	-307.637	60	-240	2
1	11	2	31	680	734.926	0.485294	890	350	400	140	67.5942	67.27	61.924	404.941	-304.58	40	-170	2
1	11	2	32	820	727.174	0.378049	850	350	330	170	73.419	72.8318	69.3079	453.536	-430.187	10	-20	2
1	11	2	33	870	773.868	0.402299	900	340	400	160	66.9856	66.8459	61.3164	427.351	-345.58	20	-10	2
1	11	2	34	830	694.732	0.39759	840	450	260	130	59.391	59.059	55.3169	321.714	-320.423	-10	-20	2
1	11	2	35	800	781.005	0.45	950	380	390	180	62.9738	62.3043	59.878	340.477	-309.437	-10	-160	2
1	11	2	36	800	772.426	0.4125	820	370	320	130	60.4952	60.041	56.747	327.869	-374.146	-10	-30	2
1	11	2	37	750	765.377	0.453333	810	390	190	230	67.3579	67.3579	66.7557	498.022	-284.188	0	-60	2
1	11	2	38	780	801.267	0.384615	900	330	400	170	63.0633	62.9882	59.6877	449.266	-306.838	50	-70	2
1	11	2	39	690	770.194	0.478261	890	370	380	140	63.3898	62.8311	58.7728	320.408	-281.823	30	-170	2
1	11	2	40	790	756.328	0.367089	870	430	320	120	52.8355	52.6736	48.3563	311.369	-311.162	-10	-90	2
1	11	2	41	810	761.791	0.395062	820	450	220	150	57.7173	57.5365	53.4738	302.022	-318.667	-30	-40	2
1	11	2	42	900	766.29	0.422222	950	390	380	180	75.8232	75.2925	71.9994	426.834	-374.482	30	-20	2
1	11	2	43	880	754.879	0.386364	920	460	150	310	73.6685	73.159	72.9662	368.739	-304.818	10	-30	2
1	11	2	44	740	699.539	0.459459	950	400	360	190	65.3788	64.239	62.1605	331.076	-310.799	10	-200	2
1	11	2	45	780	728.115	0.461538	870	390	320	160	65.3551	65.0295	61.8588	378.214	-399.428	10	-80	2
1	11	2	46	770	704.139	0.402597	800	310	290	200	63.6081	63.438	61.1327	468.583	-254.39	-100	-130	2
1	11	2	47	830	778.492	0.361446	880	290	370	220	65.2606	65.1306	61.9956	535.43	-270.941	20	-30	2
1	11	2	48	800	773.579	0.425	900	420	270	210	72.4761	71.1581	68.8114	327.913	-297.59	40	-60	2
1	11	2	49	740	752.536	0.459459	870	370	310	190	67.1016	66.1824	62.7289	394.584	-307.368	30	-100	2
1	11	2	50	830	777.209	0.373494	870	330	370	170	67.9936	67.5051	63.9805	498.307	-330.997	10	-30	2
1	11	2	51	710	681.614	0.549296	1010	360	480	170	56.4334	55.8901	52.057	395.488	-261.956	30	-270	3
1	11	2	52	730	800.898	0.424658	840	340	300	200	55.286	53.0638	52.9267	430.983	-351.08	-10	-120	3
1	11	2	53	790	759.152	0.35443	810	400	330	80	44.9423	42.2547	40.9076	304.244	-272.521	0	-20	3
1	11	2	54	840	743.841	0.416667	840	390	340	110	50.1973	48.3922	45.3322	372.952	-176.409	-40	-40	3
1	11	2	55	710	782.833	0.478873	850	430	190	230	55.1787	54.5354	52.3487	272.18	-234.134	20	-120	3
1	11	2	56	770	744.639	0.454545	840	380	370	90	49.1375	48.7631	44.6266	356.439	-212.568	-30	-100	3
1	11	2	57	730	664.518	0.520548	770	350	300	120	48.2058	46.1118	44.3241	259.156	-249.566	-40	-80	3
1	11	2	58	770	804.374	0.428571	930	290	560	80	40.0679	40.0218	37.1653	366.445	-107.657	60	-100	3
1	11	2	59	750	797.886	0.426667	830	310	440	80	46.1806	44.4715	41.2436	297.784	-280.415	-10	-90	3
1	11	2	60	750	703.581	0.466667	880	350	350	180	60.2087	59.5611	56.0926	390.818	-283.74	0	-130	3
1	11	2	61	710	739.417	0.408451	910	430	260	220	51.4999	49.388	49.5926	271.401	-200.938	60	-140	3
1	11	2	62	700	804.23	0.428571	740	300	280	160	49.8634	49.2083	47.5653	404.72	-255.713	-10	-50	3
1	11	2	63	830	796.316	0.445783	870	390	260	220	66.0231	65.6175	63.2388	497.175	-260.517	0	-40	3
1	11	2	64	840	828.568	0.488095	720	330	190	200	50.2197	47.1188	49.851	385.177	-250.223	-140	-20	3
1	11	2	65	750	760.957	0.426667	840	400	200	240	66.181	65.8913	61.6905	453.654	-201.483	20	-70	3
1	11	2	66	700	814.989	0.5	790	310	310	170	55.347	55.031	50.9994	412.619	-255.858	-10	-100	3
1	11	2	67	860	730.422	0.488372	940	460	340	140	47.616	45.928	45.5069	308.306	-239.137	50	-30	3
1	11	2	68	750	723.327	0.44	860	430	200	230	55.0447	54.4473	54.1462	368.421	-246.758	40	-70	3
1	11	2	69	800	692.718	0.4625	850	480	250	120	52.4639	51.7797	47.3598	241.826	-205.504	-20	-70	3
1	11	2	70	660	823.163	0.454545	850	390	200	260	63.787	62.6409	62.833	463.556	-353.81	20	-170	3
1	11	2	71	730	766.323	0.452055	850	370	310	170	56.7851	56.6966	51.6414	427.098	-197.165	0	-120	3
1	11	2	72	770	705.387	0.428571	860	400	290	170	64.6561	64.1611	60.5096	377.006	-266.839	20	-70	3
1	11	2	73	810	757.462	0.382716	860	360	360	140	57.2862	57.0856	52.7755	596.735	-319.316	40	-10	3
1	11	2	74	760	712.351	0.407895	650	340	160	150	43.2524	42.2999	42.4302	262.725	-208.194	-130	-20	3
1	11	2	75	650	842.626	0.492308	820	330	360	130	63.246	62.0693	58.3658	545.308	-299.781	20	-150	3
1	11	2	76	630	931.247	0.507937	880	330	350	200	56.942	56.8565	52.863	426.619	-191.196	10	-240	4
1	11	2	77	690	815.509	0.42029	750	330	280	140	55.4997	54.8835	51.6734	551.868	-254.883	30	-30	4
1	11	2	78	720	725.783	0.444444	910	410	360	140	54.3649	53.3579	50.1624	415.949	-201.635	40	-150	4
1	11	2	79	980	645.721	0.265306	990	390	410	190	56.661	55.852	53.3539	383.775	-204.87	-20	-30	4
1	11	2	80	890	689.801	0.382022	990	480	300	210	67.1199	66.0385	63.6931	375.341	-252.485	30	-70	4
1	11	2	81	830	731.615	0.385542	880	450	170	260	74.5386	73.9854	74.0288	467.795	-323.566	20	-30	4
1	11	2	82	830	674.66	0.337349	870	420	180	270	65.5604	64.3233	64.9636	363.997	-256.569	30	-10	4
1	11	2	83	820	685.581	0.329268	880	450	240	190	65.0606	64.364	60.8566	441.154	-291.587	30	-30	4
1	11	2	84	710	704.47	0.549296	910	420	320	170	62.1043	61.8913	58.488	340.966	-280.517	-10	-210	4
1	11	2	85	830	659.995	0.421687	840	420	210	210	65.8246	65.4209	62.0809	269.131	-295.135	0	-10	4
1	11	2	86	760	710.488	0.513158	840	410	180	250	66.6598	65.7352	66.1547	568.179	-276.974	10	-70	4
1	11	2	87	840	643.818	0.404762	760	400	230	130	59.5333	59.4367	54.8363	283.93	-375.787	-90	-10	4
1	11	2	88	730	739.196	0.452055	790	340	260	190	64.9302	63.0699	61.6755	324.666	-334.88	-10	-70	4
1	11	2	89	770	701.846	0.454545	790	380	260	150	60.0877	59.1169	54.9366	407.72	-225.918	-10	-30	4
1	11	2	90	770	722.836	0.428571	830	400	220	210	67.6229	67.6229	63.2399	306.289	-259.166	40	-20	4
1	11	2	91	870	691.816	0.310345	900	420	370	110	55.5007	54.7197	51.2007	323.523	-343.546	20	-10	4
1	11	2	92	790	712.948	0.443038	810	360	250	200	64.127	63.649	60.3389	415.752	-228.16	10	-10	4
1	11	2	93	860	647.48	0.348837	880	390	360	130	50.9005	50.6062	45.7694	264.289	-255.361	10	-10	4
1	11	2	94	870	721.943	0.37931	870	350	390	130	55.9029	55.236	51.6936	354.29	-269.373	-10	-10	4
1	11	2	95	730	701.525	0.479452	870	400	340	130	61.763	61.2241	57.5098	371.819	-340.884	0	-140	4
1	11	2	96	720	711.752	0.5	950	340	460	150	57.4932	56.6949	54.7354	424.523	-379.034	20	-210	4
1	11	2	97	800	738.038	0.425	870	400	250	220	64.5462	64.321	60.0725	401.449	-226.277	20	-50	4
1	11	2	98	900	653.166	0.411111	890	460	300	130	63.4543	63.115	59.4455	359.16	-384.617	-10	0	4
1	11	2	99	700	809.57	0.514286	760	400	140	220	68.5775	68.1237	67.9802	511.587	-382.072	0	-60	4
1	11	2	100	690	753.315	0.492754	1040	350	580	110	51.9798	51.7542	47.8678	307.781	-314.565	-40	-390	4
1	12	1	1	950	762.85	0.315789	1080	250	730	100	54.7147	43.9125	54.2907	525.357	-566.993	120	-10	1
1	12	1	2	940	692.574	0.297872	950	160	640	150	62.845	57.7709	61.9156	660.472	-503.61	0	-10	1
1	12	1	3	810	822.272	0.308642	910	280	450	180	79.4577	74.1119	79.4577	652.519	-511.887	90	-10	1
1	12	1	4	830	756.021	0.325301	930	290	480	160	66.6659	65.4405	66.3614	490.103	-564.079	90	-10	1
1	12	1	5	880	797.084	0.329545	930	400	280	250	86.5729	85.7169	86.3227	736.726	-543.936	30	-20	1
1	12	1	6	870	760.473	0.436782	490	140	110	240	86.8751	86.8751	85.3551	799.354	-496.699	-410	-30	1
1	12	1	7	850	788.761	0.305882	970	230	500	240	83.5051	83.2332	81.2441	821.041	-493.013	110	-10	1
1	12	1	8	660	760.699	0.318182	860	180	400	280	85.8601	84.8125	84.1686	1082.03	-434.884	140	-60	1
1	12	1	9	860	703.637	0.395349	730	300	80	350	78.4946	77.9316	77.4542	1094.04	-415.282	-130	0	1
1	12	1	10	700	853.193	0.285714	850	120	430	300	88.158	88.0414	78.0011	1296.13	-394.643	100	-50	1
1	12	1	11	780	769.164	0.448718	830	280	320	230	91.8186	91.8186	73.2581	1409.87	-395.081	-20	-70	1
1	12	1	12	910	766.425	0.362637	970	130	780	60	42.9676	25.2801	42.1253	399.342	-436.679	0	-60	1
1	12	1	15	770	792.933	0.467532	830	210	470	150	74.2326	63.12	73.8944	675.972	-445.652	50	-10	1
1	12	1	16	720	756.169	0.361111	860	230	480	150	80.6305	78.6599	80.5829	811.964	-653.214	130	-10	1
1	12	1	17	630	909.13	0.301587	740	190	370	180	82.9243	82.4822	73.4465	992.649	-473.641	100	-10	1
1	12	1	18	740	826.995	0.324324	850	280	400	170	71.9327	69.6241	71.9327	756.624	-433.437	90	-20	1
1	12	1	19	650	878.981	0.338462	740	390	170	180	70.1324	69.9873	69.3672	516.42	-469.69	80	-10	1
1	12	1	20	610	940.069	0.311475	720	190	400	130	71.5446	71.3588	68.1414	937.002	-412.332	100	-10	1
1	12	1	21	650	939.557	0.446154	690	230	310	150	74.0998	73.7887	72.2545	817.778	-517.335	30	-10	1
1	12	1	22	640	875.279	0.359375	740	220	340	180	68.9071	68.3353	66.412	604.502	-376.997	90	-10	1
1	12	1	23	620	864.293	0.274194	710	170	390	150	66.6655	66.6166	63.959	932.366	-364.204	80	-10	1
1	12	1	24	770	788.551	0.38961	850	230	500	120	67.4084	63.111	67.3115	522.751	-488.814	70	-10	1
1	12	1	25	700	854.368	0.4	740	210	430	100	59.1957	54.5344	58.537	596.414	-559.723	40	0	1
1	12	1	26	700	825.457	0.414286	690	210	350	130	64.8469	58.5499	64.1643	660.712	-488.488	-20	-10	2
1	12	1	27	720	830.925	0.361111	740	380	240	120	68.0492	67.1763	67.4432	607.677	-481.505	0	-20	2
1	12	1	28	670	861.131	0.432836	690	320	220	150	72.716	71.2662	71.7794	555.612	-496.062	10	-10	2
1	12	1	29	690	806.213	0.42029	700	310	230	160	74.8808	74.4864	72.6462	582.569	-444.168	0	-10	2
1	12	1	30	660	842.168	0.424242	730	270	350	110	67.6199	62.8796	67.4424	477.399	-561.734	60	-10	2
1	12	1	31	620	925.577	0.354839	730	290	250	190	78.0047	76.4965	77.0837	726.363	-509.58	90	-20	2
1	12	1	32	720	839.473	0.402778	760	310	300	150	78.1543	77.8978	77.9649	602.897	-597.578	0	-40	2
1	12	1	33	710	815.589	0.394366	760	260	320	180	72.5828	69.1527	72.4758	705.066	-467.349	10	-40	2
1	12	1	34	730	840.149	0.410959	750	240	340	170	70.0318	68.7965	68.6613	703.728	-438.081	0	-20	2
1	12	1	35	670	874.925	0.432836	660	240	310	110	72.6042	72.1978	68.5928	717.487	-515.061	-30	-20	2
1	12	1	36	720	854.705	0.388889	770	260	370	140	69.3695	68.4928	66.4183	528.515	-512.182	30	-20	2
1	12	1	37	650	834.279	0.384615	670	260	270	140	73.9387	73.6182	72.4885	687.391	-599.889	10	-10	2
1	12	1	38	660	851.446	0.424242	770	310	270	190	78.9719	76.4426	78.1129	671.914	-617.876	80	-30	2
1	12	1	39	670	824.198	0.447761	690	310	250	130	65.2051	63.9417	64.1448	605.773	-473.672	0	-20	2
1	12	1	40	690	907.143	0.391304	680	170	400	110	65.7372	65.0501	63.8	855.938	-439.641	-30	-20	2
1	12	1	41	680	865.294	0.382353	720	280	290	150	77.0745	72.8334	74.7973	511.077	-513.711	20	-20	2
1	12	1	42	680	902.596	0.338235	760	250	360	150	77.9928	77.1802	76.6416	865.205	-572.281	60	-20	2
1	12	1	43	650	868.634	0.415385	670	260	290	120	72.2873	70.7275	71.0809	566.649	-631.298	10	-10	2
1	12	1	44	680	820.257	0.441176	690	210	350	130	66.4302	65.6886	64.4692	796.34	-508.754	0	-10	2
1	12	1	45	650	866.565	0.415385	620	240	270	110	60.1567	58.9984	59.5845	591.309	-545.916	-20	10	2
1	12	1	46	680	902.435	0.382353	650	140	350	160	62.1172	62.1172	61.3104	1048.13	-433.415	-40	-10	2
1	12	1	47	630	892.088	0.460317	660	280	240	140	69.7404	69.6318	69.5349	571.971	-570.765	0	-30	2
1	12	1	48	640	903.091	0.453125	650	250	280	120	64.1894	64.1894	63.2268	585.227	-496.221	10	0	2
1	12	1	49	630	920.164	0.460317	680	290	230	160	77.8678	76.7215	76.2906	748.762	-549.448	40	-10	2
1	12	1	50	660	893.399	0.424242	620	170	340	110	55.9661	55.896	50.4911	692.782	-251.567	-40	0	2
1	12	1	51	680	843.816	0.397059	690	210	370	110	58.9772	58.9772	57.0652	501.369	-502.659	10	0	3
1	12	1	52	700	877.502	0.4	700	190	410	100	58.9012	57.582	58.8018	700.733	-617.432	-20	-20	3
1	12	1	53	670	840.295	0.432836	650	260	270	120	64.7907	61.4196	63.9291	692.687	-554.902	-30	-10	3
1	12	1	54	740	851.803	0.418919	810	270	380	160	71.6648	69.4534	71.4278	637.837	-583.939	50	-20	3
1	12	1	55	680	885.575	0.382353	690	200	370	120	61.0397	60.4504	59.4613	737.012	-410.285	0	-10	3
1	12	1	56	670	860.976	0.358209	670	270	290	110	57.4946	55.0374	55.8837	564.449	-507.672	0	0	3
1	12	1	57	670	899.065	0.358209	700	250	330	120	63.012	63.0081	60.4158	629.924	-454.877	30	0	3
1	12	1	58	630	910.38	0.47619	570	170	240	160	61.2481	61.1178	58.5537	772.968	-502.199	-70	-10	3
1	12	1	59	630	874.511	0.460317	610	180	280	150	63.0832	63.0832	61.9465	823.27	-521.108	-20	0	3
1	12	1	60	620	861.124	0.306452	730	240	350	140	65.5847	65.0164	63.7423	774.429	-504.007	100	-10	3
1	12	1	61	670	843.521	0.38806	720	380	220	120	60.3068	59.6192	59.6902	467.045	-427.252	30	-20	3
1	12	1	62	670	908.868	0.432836	680	250	320	110	59.7222	59.7222	59.3445	509.398	-479.197	0	-10	3
1	12	1	63	710	877.9	0.366197	720	210	370	140	59.5458	51.1581	59.5458	559.552	-527.659	0	-10	3
1	12	1	64	640	909.761	0.390625	640	340	180	120	56.8261	56.8261	55.6509	664.717	-446.947	-20	-20	3
1	12	1	65	620	994.154	0.403226	620	210	290	120	66.1799	66.1799	61.3826	730.226	-452.363	0	0	3
1	12	1	66	640	900.255	0.375	670	200	350	120	58.2147	53.7611	57.9248	593.741	-554.206	20	-10	3
1	12	1	67	650	914.961	0.353846	690	170	450	70	52.5346	42.9478	50.0662	587.539	-488.919	40	0	3
1	12	1	68	690	908.638	0.434783	630	170	370	90	60.9359	60.9359	56.2104	903.099	-482.522	-30	30	3
1	12	1	69	690	821.667	0.405797	740	380	230	130	64.5743	64.2017	62.6289	557.768	-471.212	40	-10	3
1	12	1	70	650	849.305	0.384615	680	260	310	110	62.04	60.7852	60.8905	531.435	-657.231	30	0	3
1	12	1	71	700	864.21	0.414286	710	200	430	80	57.8326	57.476	53.5516	604.317	-458.554	10	0	3
1	12	1	72	700	854.971	0.357143	730	160	470	100	49.9425	41.7249	49.9425	505.43	-419.412	20	-10	3
1	12	1	73	670	897.234	0.41791	700	240	330	130	65.475	63.9771	64.0614	529.787	-597.205	10	-20	3
1	12	1	74	630	868.963	0.412698	630	340	150	140	78.3666	77.2031	77.0822	664.507	-641.359	0	0	3
1	12	1	75	650	907.487	0.4	690	320	210	160	70.4191	70.4191	68.4744	434.361	-493.914	30	-10	3
1	12	1	76	640	902.568	0.484375	630	230	250	150	62.2475	61.8764	61.9909	459.83	-470.201	-10	0	4
1	12	1	77	710	880.873	0.323944	750	220	370	160	69.2913	68.9446	67.2653	699.999	-348.898	30	-10	4
1	12	1	78	700	814.816	0.414286	720	390	170	160	71.9142	71.8344	71.4508	370.933	-534.749	20	0	4
1	12	1	79	650	872.816	0.415385	690	280	250	160	75.1083	71.4733	73.3623	498.102	-551.474	30	-10	4
1	12	1	80	670	871.117	0.402985	690	240	320	130	62.152	60.7551	62.152	556.65	-482.129	0	-20	4
1	12	1	81	590	983.479	0.40678	610	180	280	150	69.4418	68.4775	68.9564	811.389	-482.495	20	0	4
1	12	1	82	650	886.998	0.384615	680	310	230	140	69.6503	69.6503	68.2704	495.899	-488.509	20	-10	4
1	12	1	83	620	865.873	0.403226	620	260	210	150	65.3421	65.3421	63.657	528.783	-514.76	0	0	4
1	12	1	84	670	908.146	0.402985	730	210	370	150	66.4386	66.3406	63.3703	725.181	-540.778	40	-20	4
1	12	1	85	690	852.754	0.449275	700	280	300	120	58.6607	57.0794	57.3553	397.812	-504.171	10	0	4
1	12	1	86	600	920.348	0.433333	600	230	230	140	61.4089	59.2159	60.8103	383.543	-434.123	0	0	4
1	12	1	87	470	1010.81	0.382979	400	210	90	100	61.4797	61.2195	61.0408	784.82	-517.818	-80	-10	4
1	12	1	88	690	928.924	0.347826	760	300	300	160	75.4265	75.0906	67.5113	484.575	-510.112	50	-20	4
1	12	1	89	650	885.525	0.430769	660	310	200	150	70.5042	69.7256	69.5329	435.133	-625.277	-10	-20	4
1	12	1	90	600	935.6	0.416667	630	270	230	130	72.369	66.996	72.369	587.78	-701.365	20	-10	4
1	12	1	91	660	851.909	0.393939	670	330	190	150	73.3331	73.3331	71.7952	616.907	-535.206	0	-10	4
1	12	1	92	660	859.182	0.454545	690	270	310	110	65.952	65.952	63.7298	527.232	-579.519	10	-20	4
1	12	1	93	620	889.208	0.435484	650	270	180	200	71.2253	71.2253	70.2298	649.52	-453.924	0	-30	4
1	12	1	94	610	902.09	0.42623	620	190	310	120	67.3065	67.3065	62.5971	720.609	-410.683	-10	-20	4
1	12	1	95	590	943.854	0.423729	570	150	290	130	61.3423	57.7914	60.8591	823.964	-539.348	-20	0	4
1	12	1	96	630	952.522	0.380952	650	220	310	120	58.8488	55.46	56.5487	519.166	-498.704	10	-10	4
1	12	1	97	690	796.391	0.347826	730	190	450	90	56.0888	51.9572	55.9833	578.462	-636.183	30	-10	4
1	12	1	98	680	863.607	0.441176	690	340	210	140	72.2699	71.732	71.5442	512.451	-625.825	0	-10	4
1	12	1	99	610	870.213	0.459016	550	240	200	110	62.0103	61.6807	61.0281	822.499	-504.947	-40	20	4
1	12	1	100	640	890.613	0.40625	680	270	240	170	72.3137	72.1103	72.0829	619.004	-638.69	20	-20	4
1	12	2	1	890	745.494	0.382022	830	330	380	120	51.7522	45.5057	51.2484	218.122	-285.154	-40	20	1
1	12	2	2	740	892.615	0.391892	800	250	380	170	67.3567	66.5848	66.6437	640.906	-583.306	60	0	1
1	12	2	3	740	849.788	0.405405	730	300	280	150	60.1595	59.2723	58.6706	549.693	-476.427	-20	-10	1
1	12	2	4	700	912.165	0.385714	750	200	410	140	58.1716	52.9994	57.5102	512.789	-540.807	50	0	1
1	12	2	5	630	962.913	0.428571	700	210	270	220	59.7506	59.6494	57.3326	590.757	-439.976	60	-10	1
1	12	2	6	710	815.562	0.352113	770	240	360	170	47.506	47.1557	45.5291	372.487	-194.64	50	-10	1
1	12	2	7	700	871.713	0.4	700	210	360	130	46.8494	46.5678	46.0345	401.055	-215.286	0	0	1
1	12	2	8	680	873.159	0.382353	720	190	390	140	54.4333	41.0586	54.4001	445.334	-420.067	30	-10	1
1	12	2	9	660	863.473	0.409091	710	230	320	160	55.7331	55.7217	51.8521	480.26	-347.039	30	-20	1
1	12	2	10	670	883.444	0.38806	740	270	300	170	53.3329	50.3677	52.4289	277.862	-469.045	60	-10	1
1	12	2	11	650	924.605	0.4	700	250	260	190	63.0131	62.734	60.1001	678.483	-457.133	50	0	1
1	12	2	12	630	888.332	0.380952	700	250	300	150	55.1078	54.6222	53.4949	456.4	-397.817	50	-20	1
1	12	2	13	790	795.147	0.367089	850	270	510	70	57.0102	56.5304	50.3922	347.616	-493.384	50	-10	1
1	12	2	14	640	901.398	0.40625	690	360	170	160	58.9165	58.3445	58.9165	488.684	-454.563	40	-10	1
1	12	2	15	600	967.778	0.433333	630	240	230	160	58.7741	58.7741	56.4856	510.262	-396.054	20	-10	1
1	12	2	16	630	962.734	0.444444	670	270	170	230	65.2169	64.5403	63.8521	517.578	-436.372	30	-10	1
1	12	2	17	640	953.349	0.390625	690	280	140	270	62.9304	62.0766	62.0215	584.451	-460.149	40	-10	1
1	12	2	18	660	858.483	0.393939	700	270	240	190	59.2664	59.2414	58.6824	495.757	-500.883	40	0	1
1	12	2	19	710	926.078	0.366197	710	190	370	150	57.782	57.7567	52.2884	666.309	-321.929	-10	-10	1
1	12	2	20	650	862.448	0.446154	660	360	160	140	56.3121	55.6125	55.398	453.022	-497.548	0	-10	1
1	12	2	21	650	895.049	0.384615	670	300	240	130	61.7365	60.7381	60.8675	619.53	-464.099	20	0	1
1	12	2	22	610	1003.79	0.42623	610	180	260	170	62.3892	61.4177	60.9699	897.429	-451.228	-10	-10	1
1	12	2	23	630	959.237	0.396825	670	230	320	120	57.3607	55.2389	56.7867	592.496	-476.023	30	-10	1
1	12	2	24	680	934.103	0.352941	740	250	300	190	68.8847	68.338	67.9574	678.605	-444.407	40	-20	1
1	12	2	25	640	895.829	0.390625	670	280	150	240	71.0927	70.6615	70.1784	464.067	-509.444	20	-10	1
1	12	2	26	610	957.105	0.344262	660	200	290	170	64.3383	64.1108	61.9038	721.432	-539.621	40	-10	2
1	12	2	27	610	957.782	0.393443	650	240	250	160	60.568	58.7989	59.7687	710.871	-536.716	30	-10	2
1	12	2	28	640	911.509	0.390625	680	290	230	160	63.867	63.3412	62.491	534.084	-478.688	40	0	2
1	12	2	29	630	891.504	0.396825	670	260	270	140	57.5709	57.5709	54.8247	506.396	-482.023	30	-10	2
1	12	2	30	620	963.232	0.419355	610	190	270	150	56.8967	51.4799	55.1154	715.285	-527.049	-10	0	2
1	12	2	31	570	997.54	0.473684	600	300	100	200	60.7746	60.3701	60.187	462.911	-484.685	20	-10	2
1	12	2	32	590	995.868	0.389831	640	220	240	180	56.4198	55.9143	53.7166	525.599	-393.741	40	-10	2
1	12	2	33	590	1015.73	0.389831	630	210	280	140	69.8649	69.7601	65.6247	876.196	-549.108	30	-10	2
1	12	2	34	560	972.25	0.446429	570	220	170	180	62.8459	62.3097	62.2388	694.508	-439.923	20	10	2
1	12	2	35	620	951.288	0.387097	660	270	230	160	68.0609	67.7823	62.072	599.134	-492.875	30	-10	2
1	12	2	36	630	910.855	0.396825	650	270	230	150	59.7063	59.5744	58.1873	525.63	-503.195	10	-10	2
1	12	2	37	690	916.502	0.42029	720	250	280	190	63.3796	61.3991	62.4948	557.005	-529.756	10	-20	2
1	12	2	38	640	906.399	0.359375	690	220	330	140	61.4177	61.4177	57.1951	509.198	-574.519	40	-10	2
1	12	2	39	650	921.989	0.384615	680	230	300	150	60.3211	60.2415	58.3059	676.844	-600.992	20	-10	2
1	12	2	40	630	906.737	0.396825	640	160	360	120	47.6391	46.0094	47.4672	527.704	-316.45	10	0	2
1	12	2	41	660	829.775	0.439394	700	310	270	120	51.5552	51.1092	51.3785	311.79	-389.216	40	0	2
1	12	2	42	630	941.628	0.349206	690	330	200	160	59.626	59.626	58.8428	498.013	-509.898	50	-10	2
1	12	2	43	610	912.045	0.393443	630	250	280	100	53.9038	53.8439	49.3666	349.948	-283.758	20	0	2
1	12	2	44	570	917.11	0.438596	590	260	200	130	50.0604	48.3858	50.0604	470.137	-407.28	20	0	2
1	12	2	45	650	889.792	0.4	650	170	350	130	53.3538	51.7914	52.7099	708.097	-429.738	0	0	2
1	12	2	46	650	891.078	0.384615	680	190	310	180	63.9823	63.6591	62.9044	790.442	-455.396	40	10	2
1	12	2	47	600	912.37	0.416667	650	260	290	100	59.2763	59.2763	55.1309	468.483	-502.341	40	-10	2
1	12	2	48	640	875.703	0.390625	690	270	270	150	57.3754	56.8642	56.4368	413.835	-499.183	50	0	2
1	12	2	49	660	897.334	0.409091	710	280	260	170	65.6502	65.6424	64.2196	500.139	-510.696	40	-10	2
1	12	2	50	630	893.913	0.412698	660	180	350	130	61.2625	61.1413	56.1737	689.988	-566.734	30	0	2
1	12	2	51	630	953.278	0.396825	650	190	310	150	53.8437	53.6971	51.2723	565.446	-409.647	10	-10	3
1	12	2	52	620	816.595	0.483871	660	360	180	120	56.871	56.4985	56.185	385.996	-577.663	40	0	3
1	12	2	53	620	941.93	0.387097	640	200	290	150	57.9651	57.146	57.923	631.119	-448.466	20	0	3
1	12	2	54	590	929.054	0.389831	590	180	290	120	47.8653	41.1941	47.6739	490.578	-375.256	0	0	3
1	12	2	55	660	855.896	0.424242	630	210	230	190	59.733	59.733	56.7112	683.061	-414.815	-10	20	3
1	12	2	56	600	911.604	0.4	610	210	250	150	55.6557	55.3783	52.3138	519.532	-519.681	10	0	3
1	12	2	57	710	845.692	0.366197	730	210	380	140	52.2088	51.9973	50.7373	473.835	-397.576	10	-10	3
1	12	2	58	630	889.02	0.428571	640	170	310	160	52.7144	52.5045	51.0976	633.27	-331.655	10	0	3
1	12	2	59	610	867.595	0.393443	610	270	190	150	53.317	53.036	52.7822	554.319	-423.635	10	10	3
1	12	2	60	630	933.891	0.396825	620	190	300	130	58.5495	58.4562	55.203	744.06	-506.308	20	30	3
1	12	2	61	620	913.391	0.370968	640	200	300	140	53.2454	53.0691	49.3969	767.968	-362.588	20	0	3
1	12	2	62	640	893.898	0.4375	660	240	280	140	51.2724	50.7575	50.4706	435.455	-328.81	30	10	3
1	12	2	63	610	953.86	0.409836	630	220	260	150	65.1281	64.9991	61.1714	762.557	-417.848	30	10	3
1	12	2	64	650	901.708	0.369231	680	260	180	240	53.6025	51.5662	53.1853	500.815	-367.242	30	0	3
1	12	2	65	630	890.87	0.412698	660	200	300	160	47.3874	46.4497	46.4301	523.943	-321.445	20	-10	3
1	12	2	66	650	883.835	0.415385	680	240	290	150	53.5263	52.8238	52.7174	439.825	-389.508	30	0	3
1	12	2	67	610	882.943	0.42623	640	230	280	130	52.5749	52.0476	50.9934	518.424	-449.603	30	0	3
1	12	2	68	670	812.387	0.41791	680	190	330	160	51.2908	51.2908	49.697	682.846	-339.876	10	0	3
1	12	2	69	660	907.05	0.378788	710	260	270	180	55.0191	54.8376	53.7534	421.156	-423.176	50	0	3
1	12	2	70	680	848.129	0.382353	730	240	320	170	49.861	49.4428	49.2317	436.549	-356.18	30	-20	3
1	12	2	71	650	878.799	0.4	670	180	390	100	59.3936	59.3191	54.3958	805.863	-510.606	10	-10	3
1	12	2	72	640	885.372	0.4375	640	200	350	90	49.2142	47.7033	47.7939	511.981	-438.116	0	0	3
1	12	2	73	620	893.402	0.387097	630	180	260	190	51.689	51.3814	50.6366	653.559	-337.438	10	0	3
1	12	2	74	610	961.033	0.409836	560	320	100	140	58.2326	57.9668	57.2049	363.102	-425.878	-60	-10	3
1	12	2	75	800	903.884	0.2875	750	190	430	130	55.2461	55.1507	49.6103	666.969	-338.757	10	60	3
1	12	2	76	680	894.571	0.397059	710	180	360	170	58.5608	58.2138	58.5608	739.348	-506.578	20	-10	4
1	12	2	77	670	866.818	0.402985	700	220	270	210	61.0256	60.7201	58.8768	745.227	-491.11	20	-10	4
1	12	2	78	670	903.545	0.328358	730	180	410	140	52.8591	52.1443	51.9101	626.405	-443.529	40	-20	4
1	12	2	79	690	798.061	0.376812	730	200	420	110	52.6025	51.1617	51.6092	564.387	-387.686	40	0	4
1	12	2	80	690	805.395	0.376812	710	180	390	140	54.7873	54.2395	54.0329	715.276	-432.825	10	-10	4
1	12	2	81	640	945.649	0.375	670	190	280	200	54.3425	53.7185	53.116	685.827	-361.104	20	-10	4
1	12	2	82	650	845.145	0.323077	670	360	170	140	60.246	60.1064	59.4993	415.458	-514.177	10	-10	4
1	12	2	83	700	881.565	0.357143	730	230	350	150	64.8985	64.8985	58.3299	697.694	-358.299	20	-10	4
1	12	2	84	670	843.707	0.447761	690	230	260	200	57.9472	57.8846	57.4006	698.067	-450.292	20	0	4
1	12	2	85	670	887.95	0.41791	700	300	230	170	58.8018	58.3477	57.5598	361.468	-506.078	30	0	4
1	12	2	86	630	908.711	0.412698	660	240	280	140	59.6727	59.5179	54.7604	674.067	-482.521	20	-10	4
1	12	2	87	610	986.037	0.344262	650	180	340	130	62.4735	62.1675	57.2901	794.402	-413.739	40	0	4
1	12	2	88	680	946.674	0.382353	710	260	380	70	56.2796	55.3646	45.7685	510.314	-445.434	20	-10	4
1	12	2	89	640	926.242	0.390625	660	260	250	150	63.1394	63.1394	59.0381	566.199	-580.996	20	0	4
1	12	2	90	640	900.65	0.375	660	250	290	120	54.8044	50.3799	54.2458	578.309	-547.215	20	0	4
1	12	2	91	600	955.966	0.35	640	260	210	170	55.3058	55.0465	53.5578	454.861	-334.437	30	-10	4
1	12	2	92	640	904.147	0.421875	660	180	360	120	50.7831	50.5047	50.1429	665.016	-402.731	20	0	4
1	12	2	93	620	965.33	0.354839	610	160	300	150	64.6615	64.262	57.8736	939.662	-424.636	20	30	4
1	12	2	94	610	962.013	0.42623	660	250	240	170	55.2533	55.1429	53.5138	508.503	-461.155	50	0	4
1	12	2	95	630	962.702	0.380952	660	180	360	120	57.8567	57.7429	53.1498	761.457	-500.802	30	0	4
1	12	2	96	640	898.106	0.375	670	190	310	170	47.8901	43.0704	47.1303	541.135	-284.917	30	0	4
1	12	2	97	610	931.475	0.409836	650	290	250	110	50.7251	49.6783	49.8973	367.058	-428.286	30	-10	4
1	12	2	98	650	925.169	0.384615	660	210	300	150	57.0738	56.6276	55.2343	555.427	-527.865	30	20	4
1	12	2	99	610	945.957	0.42623	630	280	200	150	56.7765	52.7925	56.4224	381.118	-479.614	10	-10	4
1	12	2	100	600	926.926	0.35	610	230	230	150	54.7747	54.759	53.4744	640.469	-528.66	10	0	4
1	13	1	1	1050	706.707	0.266667	970	410	460	100	48.1004	48.1004	46.4163	184.765	-294.012	-90	-10	1
1	13	1	2	1060	655.747	0.283019	1030	450	350	230	55.0723	55.0723	51.4699	294.915	-167.953	-60	-30	1
1	13	1	3	940	661.422	0.329787	920	550	210	160	51.817	51.0369	50.8323	207.821	-211.789	-50	-30	1
1	13	1	4	890	700.801	0.370787	800	310	300	190	48.9434	36.4215	48.4483	277.626	-212.087	-100	-10	1
1	13	1	5	990	629.983	0.30303	1000	320	580	100	51.5005	45.5855	51.1577	417.775	-294.093	-10	-20	1
1	13	1	6	950	618.394	0.347368	980	540	160	280	73.3514	73.2711	72.5633	338.302	-307.604	10	-20	1
1	13	1	7	810	638.308	0.432099	810	490	140	180	61.2071	57.915	60.9023	289.301	-249.075	-40	-40	1
1	13	1	8	900	710.6	0.377778	910	290	480	140	56.8031	49.0321	55.6432	479.164	-265.966	0	-10	1
1	13	1	9	990	680.997	0.373737	970	450	280	240	68.9132	67.7198	67.6126	259.363	-335.514	-30	-10	1
1	13	1	10	950	684.194	0.315789	940	410	210	320	60.8942	60.8942	59.5345	241.612	-176.392	-10	0	1
1	13	1	11	890	736.31	0.382022	890	320	310	260	64.6686	63.9207	64.4336	563.372	-263.985	-20	-20	1
1	13	1	12	880	675.518	0.329545	870	300	430	140	56.7948	52.6589	55.379	464.821	-319.137	-50	-40	1
1	13	1	13	960	630.481	0.291667	1000	340	400	260	66.5511	66.174	63.4846	544.509	-166.053	-40	-80	1
1	13	1	14	1010	721.202	0.287129	1010	370	460	180	63.2325	61.6107	59.4151	297.669	-240.127	-10	-10	1
1	13	1	15	850	729.777	0.376471	860	250	490	120	53.4035	51.1074	49.7701	483.603	-237.104	-10	-20	1
1	13	1	16	940	710.835	0.319149	910	250	570	90	45.0109	35.0486	39.4289	331.115	-116.221	-60	-30	1
1	13	1	17	790	736.87	0.392405	870	400	280	190	61.1743	61.0314	58.4607	369.553	-243.795	60	-20	1
1	13	1	18	850	701.093	0.352941	860	280	410	170	52.4944	51.7357	51.4241	374.96	-226.892	-20	-30	1
1	13	1	19	1000	642.373	0.35	1010	360	530	120	53.0492	50.9936	48.0884	266.928	-170.448	0	-10	1
1	13	1	20	860	651.453	0.383721	900	320	440	140	54.5929	51.807	52.143	345.996	-221.036	0	-40	1
1	13	1	21	960	612.964	0.354167	960	280	510	170	52.9368	51.7859	51.1894	433.74	-190.081	-40	-40	1
1	13	1	22	880	683.772	0.375	860	280	400	180	56.0062	55.5474	54.9935	591.439	-216.035	-30	-10	1
1	13	1	23	850	706.796	0.341176	800	200	430	170	46.3724	41.3248	45.1211	423.129	-141.77	-100	-50	1
1	13	1	24	790	745.816	0.417722	880	370	340	170	50.3121	50.2726	50.0418	332.859	-179.236	30	-60	1
1	13	1	25	860	656.569	0.325581	840	300	350	190	52.9489	46.1174	51.8907	267.773	-190.547	-40	-20	1
1	13	1	26	810	714.108	0.395062	850	310	360	180	51.3661	49.681	50.4073	392.873	-179.984	-10	-50	2
1	13	1	27	850	650.097	0.376471	850	390	280	180	53.9571	53.779	52.1805	289.393	-171.217	-50	-50	2
1	13	1	28	830	652.579	0.385542	830	240	480	110	44.5849	42.3232	42.5433	319.013	-193.974	-40	-40	2
1	13	1	29	880	642.657	0.409091	890	400	340	150	48.2131	45.9259	47.4187	233.413	-195.15	10	0	2
1	13	1	30	930	657.694	0.344086	990	480	330	180	53.7864	53.6598	49.5262	256.9	-210.547	50	-10	2
1	13	1	31	870	624.323	0.356322	850	430	250	170	53.1224	52.2238	51.6355	192.555	-269.681	-50	-30	2
1	13	1	32	800	669.407	0.4125	840	330	330	180	50.9548	49.9633	48.6957	305.389	-148.891	-10	-50	2
1	13	1	33	930	653.829	0.311828	980	370	510	100	48.7362	48.2814	41.4552	268.913	-126.616	20	-30	2
1	13	1	34	950	645.362	0.326316	1010	290	600	120	42.4152	37.3528	39.8181	240.389	-106.507	-10	-70	2
1	13	1	35	870	651.22	0.344828	1020	410	410	200	54.1322	52.8995	50.6554	354.403	-163.308	10	-140	2
1	13	1	36	880	598.412	0.386364	860	270	420	170	44.1984	37.0871	43.8024	252.198	-143.872	-60	-40	2
1	13	1	37	930	648.572	0.376344	1000	330	410	260	50.6666	48.5076	49.6325	283.901	-134.488	0	-70	2
1	13	1	38	860	636.084	0.430233	900	290	460	150	46.5921	39.9677	46.1111	281.21	-175.797	-30	-70	2
1	13	1	39	880	600.932	0.352273	880	490	170	220	53.2803	52.6819	53.2803	240.978	-173.09	-60	-60	2
1	13	1	40	880	626.111	0.375	970	240	560	170	53.6486	46.0181	53.034	442.681	-193.223	20	-70	2
1	13	1	41	890	644.698	0.382022	890	500	180	210	56.7829	56.325	55.5857	346.286	-178.079	-10	-10	2
1	13	1	42	900	635.847	0.411111	910	330	420	160	46.3439	42.309	45.1596	258.646	-139.323	-20	-30	2
1	13	1	43	850	658.126	0.352941	920	510	230	180	49.0304	48.6262	47.2118	365.904	-183.842	-30	-100	2
1	13	1	44	980	631.047	0.285714	1000	280	550	170	52.6565	46.3224	50.3838	282.193	-213.078	10	-10	2
1	13	1	45	1000	599.855	0.33	1060	240	670	150	47.8103	39.5104	44.4537	374.122	-156.638	-30	-90	2
1	13	1	46	810	650.972	0.432099	840	350	320	170	49.6807	49.5296	49.5101	318.991	-230.48	0	-30	2
1	13	1	47	900	616.107	0.4	950	340	420	190	51.7781	47.9614	50.1419	364.722	-194.274	0	-50	2
1	13	1	48	900	617.417	0.377778	920	390	350	180	48.1813	47.8449	45.9005	313.452	-168.262	0	-20	2
1	13	1	49	890	627.405	0.359551	890	370	370	150	47.7769	47.4316	44.6644	287.56	-169.555	-10	-10	2
1	13	1	50	830	671.399	0.421687	800	290	380	130	44.9348	35.8555	44.286	257.401	-170.546	-70	-40	2
1	13	1	51	880	623.177	0.363636	880	300	430	150	45.0653	45.0653	43.7003	267.099	-252.291	-20	-20	3
1	13	1	52	980	604.631	0.306122	910	320	440	150	47.2884	42.0502	45.0936	286.938	-157.18	-80	-10	3
1	13	1	53	920	648.018	0.358696	880	300	460	120	44.5767	33.1377	42.9914	220.467	-183.125	-60	-20	3
1	13	1	54	910	629.628	0.32967	960	200	590	170	50.7111	46.6276	49.073	529.453	-158.884	0	-50	3
1	13	1	55	950	610.987	0.347368	970	370	370	230	57.5867	57.45	53.3578	370.881	-163.325	0	-20	3
1	13	1	56	930	589.694	0.376344	940	410	370	160	59.0414	58.7335	53.8415	376.818	-218.35	-10	-20	3
1	13	1	57	970	580.611	0.360825	1020	380	390	250	56.1034	54.2726	54.095	358.126	-172.655	-20	-70	3
1	13	1	58	870	602.402	0.344828	910	430	220	260	57.3235	56.5484	56.2918	316.53	-183.094	-30	-70	3
1	13	1	59	880	644.052	0.397727	870	340	360	170	49.7887	49.4575	45.8335	315.078	-132.146	-30	-20	3
1	13	1	60	860	630.883	0.418605	950	480	270	200	52.3588	52.3588	51.5237	287.994	-217.473	0	-90	3
1	13	1	61	900	635.836	0.366667	920	340	350	230	54.8194	51.5287	53.1084	282.783	-175.05	-10	-30	3
1	13	1	62	900	586.541	0.355556	940	460	150	330	67.9966	67.8859	67.1132	261.258	-196.576	-10	-50	3
1	13	1	63	960	643.221	0.34375	1040	270	570	200	58.67	56.9575	52.6466	377.559	-190.655	-30	-110	3
1	13	1	64	880	599.265	0.409091	930	320	470	140	53.9271	52.6017	49.9577	316.256	-181.809	-40	-90	3
1	13	1	65	800	612.252	0.3625	820	320	290	210	52.4439	52.0512	51.3639	279.648	-177.849	-40	-60	3
1	13	1	66	900	545.841	0.4	920	340	360	220	58.672	58.0315	56.9128	320.818	-208.034	-40	-60	3
1	13	1	67	840	648.282	0.369048	890	420	280	190	51.0022	50.6716	49.6014	346.437	-213.841	20	-30	3
1	13	1	68	870	649.857	0.402299	870	270	460	140	49.5104	44.0911	48.2165	355.881	-196.916	-20	-20	3
1	13	1	69	880	677.155	0.409091	900	300	400	200	56.0551	54.9996	54.5009	424.119	-230.148	-10	-30	3
1	13	1	70	900	651.773	0.377778	920	500	220	200	50.4896	50.3803	49.4791	220.097	-192.409	-30	-50	3
1	13	1	71	850	637.012	0.305882	880	360	350	170	46.551	44.7606	44.516	217.937	-116.558	-10	-40	3
1	13	1	72	860	578.159	0.395349	850	330	360	160	43.9282	43.7478	42.7707	344.184	-101.524	-80	-70	3
1	13	1	73	820	644.965	0.402439	920	420	320	180	46.0581	45.3003	43.6182	218.956	-111.899	0	-100	3
1	13	1	74	840	565.611	0.380952	910	450	270	190	46.9464	46.6272	44.5561	162.348	-169.059	-10	-80	3
1	13	1	75	800	633.307	0.425	830	320	430	80	42.4546	42.4546	38.6546	220.139	-144.222	-20	-50	3
1	13	1	76	780	690.429	0.384615	830	310	380	140	52.5312	50.3301	52.0114	415.325	-221.016	-10	-60	4
1	13	1	77	820	657.871	0.390244	890	380	260	250	56.2469	55.777	55.4511	312.203	-176.976	-20	-90	4
1	13	1	78	820	667.884	0.353659	850	430	210	210	57.0596	56.6536	56.2651	227.262	-182.796	-30	-60	4
1	13	1	79	890	637.503	0.348315	910	460	330	120	46.1423	45.8878	44.6342	229.656	-180.917	-10	-30	4
1	13	1	80	870	578.08	0.333333	860	350	400	110	45.5132	44.3117	42.2717	230.819	-162.676	-30	-20	4
1	13	1	81	890	638.373	0.303371	760	340	250	170	52.0633	51.9392	50.4133	320.94	-181.848	-160	-30	4
1	13	1	82	840	612.124	0.416667	850	400	240	210	55.7746	55.7746	54.8653	340.31	-179.959	-50	-60	4
1	13	1	83	900	606.58	0.344444	950	410	370	170	52.8282	52.3979	50.7528	387.08	-176.917	-10	-60	4
1	13	1	84	860	635.178	0.418605	910	400	330	180	48.9874	48.3701	47.9712	273.912	-159.402	40	-10	4
1	13	1	85	830	581.137	0.445783	860	350	390	120	47.5901	46.2421	45.2657	290.78	-190.491	-30	-60	4
1	13	1	86	870	626.498	0.37931	870	230	480	160	45.3475	44.584	42.0093	434.164	-111.758	-30	-30	4
1	13	1	87	840	640.944	0.345238	920	410	320	190	47.0811	46.5224	45.8158	196.461	-132.855	40	-40	4
1	13	1	88	820	644.574	0.378049	920	460	230	230	50.5292	49.9686	49.7342	202.875	-168.026	30	-70	4
1	13	1	89	1060	523.322	0.509434	840	250	480	110	42.8969	41.9053	39.6851	387.647	-108.897	-350	-130	4
1	13	1	90	850	596.233	0.435294	850	390	400	60	38.5967	37.9833	35.9464	208.219	-134.193	-50	-50	4
1	13	1	91	910	589.581	0.395604	920	300	510	110	42.8307	41.0774	42.0912	246.597	-140.622	-20	-30	4
1	13	1	92	880	611.073	0.397727	870	520	170	180	54.455	53.8765	53.8122	221.483	-226.925	-30	-20	4
1	13	1	93	830	621.49	0.409639	850	340	330	180	52.3974	49.378	52.2316	273.519	-177.237	-40	-60	4
1	13	1	94	860	614.166	0.360465	910	460	190	260	59.9016	59.9016	59.1408	242.213	-202.105	-10	-60	4
1	13	1	95	770	689.014	0.441558	940	350	270	320	57.1572	56.5816	56.1341	342.801	-170.709	-10	-180	4
1	13	1	96	960	615.127	0.322917	950	410	460	80	53.4781	53.2639	43.3411	294.576	-228.154	-30	-20	4
1	13	1	97	840	640.207	0.404762	900	340	440	120	44.2855	43.3756	41.3852	203.18	-187.307	0	-60	4
1	13	1	98	870	662.153	0.356322	880	380	190	310	62.477	61.5009	61.8301	306.518	-181.754	-10	-20	4
1	13	1	99	900	622.421	0.344444	900	270	520	110	42.8605	41.3776	39.9083	294.2	-95.2717	-30	-30	4
1	13	1	100	860	623.085	0.383721	860	270	430	160	42.0584	40.1874	41.0512	287.823	-133.059	-30	-30	4
1	13	2	1	990	706.649	0.242424	950	400	450	100	40.1644	39.6391	37.6846	242.226	-91.389	-40	0	1
1	13	2	2	870	671.972	0.344828	910	460	260	190	43.8042	43.1328	43.035	163.452	-130.04	-40	-80	1
1	13	2	3	800	666.131	0.4125	970	430	370	170	48.7411	48.7164	44.3086	222.128	-124.903	10	-160	1
1	13	2	4	840	671.462	0.392857	980	400	410	170	46.7289	45.8258	43.2554	243.721	-119.892	60	-80	1
1	13	2	5	910	674.376	0.362637	1030	340	560	130	44.658	44.5847	38.2361	218.834	-105.026	10	-110	1
1	13	2	6	880	668.081	0.386364	930	350	500	80	45.03	44.688	40.5195	290.37	-132.961	10	-40	1
1	13	2	7	800	704.185	0.4125	890	390	340	160	45.4005	43.7494	44.2139	201.504	-124.438	10	-80	1
1	13	2	8	860	629.145	0.395349	970	360	340	270	51.1283	50.616	49.9083	307.714	-170.194	0	-110	1
1	13	2	9	760	737.183	0.421053	950	300	490	160	48.8283	48.6541	41.8985	330.204	-107.205	40	-150	1
1	13	2	10	850	634.404	0.411765	880	310	440	130	44.1938	43.2559	39.7367	271.452	-137.225	-30	-60	1
1	13	2	11	760	713.511	0.394737	900	310	400	190	52.8579	52.6723	48.5665	336.334	-164.62	30	-110	1
1	13	2	12	810	693.85	0.382716	850	300	380	170	49.3114	49.1275	46.4657	290.342	-191.646	10	-30	1
1	13	2	13	790	696	0.367089	830	440	270	120	47.2451	47.1566	43.2566	214.2	-163.373	10	-30	1
1	13	2	14	780	684.442	0.423077	850	350	340	160	46.9008	46.2095	42.2857	257.497	-128.533	-20	-90	1
1	13	2	15	800	719.573	0.3625	850	310	380	160	46.68	45.4715	43.9693	248.252	-183.684	20	-30	1
1	13	2	16	790	725.349	0.35443	820	300	300	220	49.4772	49.1806	47.1285	308.019	-172.888	20	-10	1
1	13	2	17	760	750.027	0.394737	810	280	350	180	51.4901	51.356	48.6072	284.742	-155.676	-10	-60	1
1	13	2	18	760	718.771	0.407895	720	410	110	200	45.4232	44.837	45.0083	216.569	-167.41	-110	-70	1
1	13	2	19	810	725.487	0.37037	920	300	450	170	48.8171	48.6509	46.326	345.741	-146.121	40	-70	1
1	13	2	20	740	739.563	0.378378	890	320	330	240	52.2577	51.2879	48.3353	310.859	-114.728	0	-150	1
1	13	2	21	790	743.07	0.35443	830	270	330	230	50.9846	50.8294	50.2821	424.564	-206.864	10	-30	1
1	13	2	22	770	720.512	0.363636	880	340	380	160	55.8184	54.7999	48.5226	379.845	-277.686	30	-80	1
1	13	2	23	800	727.504	0.375	880	310	350	220	47.7896	34.6931	47.6411	283.211	-145.953	30	-50	1
1	13	2	24	780	718.324	0.384615	800	290	330	180	52.1972	52.0162	46.8558	441.509	-141.417	10	-10	1
1	13	2	25	850	707.291	0.376471	800	320	360	120	43.8255	43.131	40.6632	216.625	-148.348	-90	-40	1
1	13	2	26	940	668.827	0.340426	930	270	560	100	43.3633	42.2585	41.2482	371.92	-179.923	-20	-10	2
1	13	2	27	840	669.498	0.357143	870	440	260	170	49.0668	48.5172	45.8928	221.706	-149.912	-20	-50	2
1	13	2	28	840	712.686	0.392857	910	350	360	200	48.1248	47.8153	46.8952	243.69	-153.006	40	-30	2
1	13	2	29	810	722.206	0.358025	860	300	450	110	43.4423	43.1607	38.6949	252.046	-136.807	30	-20	2
1	13	2	30	820	677.98	0.390244	810	380	290	140	45.038	43.6465	42.5494	286.612	-169.655	-20	-10	2
1	13	2	31	830	658.601	0.39759	930	390	390	150	47.55	46.9986	43.5702	272.711	-165.425	10	-90	2
1	13	2	32	800	748.767	0.375	820	360	320	140	47.7194	47.1102	44.347	316.277	-205.18	-10	-30	2
1	13	2	33	880	607.336	0.352273	830	380	320	130	38.4181	36.7977	37.3603	202.555	-80.8212	-30	20	2
1	13	2	34	800	685.18	0.35	790	260	470	60	34.7155	31.0875	32.7991	256.886	-52.7153	0	10	2
1	13	2	35	1000	663.277	0.32	1070	370	550	150	49.0519	48.9877	45.8019	431.306	-151.892	60	-10	2
1	13	2	36	900	639.081	0.377778	930	360	420	150	41.5147	39.7164	40.1016	207.22	-86.6279	30	0	2
1	13	2	37	880	602.309	0.386364	890	340	360	190	42.6838	35.937	42.2036	211.089	-124.621	-10	-20	2
1	13	2	38	860	645.132	0.348837	900	360	420	120	52.8508	52.5428	45.805	297.893	-267.991	40	0	2
1	13	2	39	790	679.697	0.405063	840	330	370	140	50.3937	50.2835	43.7092	353.532	-183.43	10	-40	2
1	13	2	40	870	674.203	0.356322	940	300	490	150	49.1671	48.9105	41.8125	396.299	-137.049	0	-70	2
1	13	2	41	840	737.154	0.333333	920	340	440	140	53.9066	53.8726	48.4229	350.347	-181.707	50	-30	2
1	13	2	42	820	673.674	0.378049	860	340	390	130	48.9669	47.7199	43.6141	388.565	-231.081	20	-20	2
1	13	2	43	910	609.345	0.274725	920	340	450	130	45.7039	45.0591	41.1819	277.771	-165.033	-10	-20	2
1	13	2	44	890	647.16	0.348315	880	290	480	110	41.8962	41.5143	39.1455	357.84	-132.325	-20	-10	2
1	13	2	45	780	697.544	0.410256	800	260	430	110	46.6506	46.5108	41.3662	397.532	-219.172	20	0	2
1	13	2	46	870	589.189	0.37931	900	390	320	190	48.5099	46.8369	48.0916	288.378	-236.806	20	-10	2
1	13	2	47	820	672.595	0.414634	860	380	300	180	49.756	48.6798	48.1896	306.752	-167.595	10	-30	2
1	13	2	48	810	712.376	0.37037	810	260	450	100	45.6326	43.2101	41.3002	340.509	-173.04	0	0	2
1	13	2	49	810	674.676	0.37037	790	380	220	190	45.9245	44.337	44.9587	210.833	-207.879	-30	-10	2
1	13	2	50	850	625.907	0.341176	770	340	300	130	44.2074	44.01	42.3366	305.388	-160.133	-130	-50	2
1	13	2	51	820	648.204	0.365854	820	320	360	140	46.3324	44.7974	43.3764	332.787	-177.025	-10	-10	3
1	13	2	52	780	710.719	0.384615	800	310	290	200	46.3728	44.117	44.4353	289.497	-164.81	20	0	3
1	13	2	53	840	773.212	0.321429	900	200	500	200	48.8742	46.616	47.4627	482.518	-173.681	50	-10	3
1	13	2	54	820	675.604	0.378049	820	350	280	190	47.7325	46.541	47.481	276.134	-183.008	-20	-20	3
1	13	2	55	800	671.488	0.4	860	360	300	200	52.7138	50.8512	52.287	366.775	-242.621	10	-50	3
1	13	2	56	790	663.341	0.417722	810	350	300	160	46.8908	46.1038	46.5703	294.1	-208.043	10	-10	3
1	13	2	57	760	662.103	0.407895	800	350	240	210	53.0441	51.9542	52.1602	421.841	-223.398	20	-20	3
1	13	2	58	760	701.43	0.407895	840	350	250	240	54.7194	54.4339	53.9881	333.339	-213.944	0	-80	3
1	13	2	59	840	679.575	0.404762	860	360	300	200	53.905	51.8008	52.6889	349.618	-213.157	-40	-60	3
1	13	2	60	780	711.975	0.435897	820	280	380	160	45.8404	44.7847	44.4196	369.571	-158.734	30	-10	3
1	13	2	61	840	686.083	0.392857	860	360	350	150	49.7204	49.4369	45.9796	310.05	-249.536	10	-10	3
1	13	2	62	860	681.829	0.360465	840	260	480	100	46.2966	45.8069	41.0861	419.837	-222.325	-20	0	3
1	13	2	64	840	639.223	0.345238	920	500	190	230	53.1576	52.6448	52.3003	238.959	-225.446	40	-40	3
1	13	2	65	860	591.27	0.337209	930	340	430	160	43.7952	43.3085	42.939	298.643	-166.93	60	-10	3
1	13	2	66	790	664.007	0.405063	780	340	320	120	54.7056	54.0315	48.2272	388.496	-241.617	-20	-10	3
1	13	2	67	820	686.143	0.439024	870	220	510	140	46.7146	46.7146	41.6586	415.404	-181.136	40	-10	3
1	13	2	68	820	671.865	0.365854	850	360	370	120	47.502	46.3382	41.6751	286.532	-184.348	-10	-40	3
1	13	2	69	760	710.408	0.368421	780	280	280	220	49.8892	49.0919	48.9264	359.096	-188.412	10	-10	3
1	13	2	70	850	685.848	0.317647	890	310	510	70	45.1247	44.8976	36.9718	350.315	-117.103	40	0	3
1	13	2	71	1040	652.357	0.298077	920	320	550	50	38.7057	36.6816	34.3544	265.626	-54.4829	-100	20	3
1	13	2	72	850	702.79	0.364706	890	280	430	180	50.268	49.8904	49.4621	436.535	-225.749	30	-10	3
1	13	2	73	810	650.687	0.345679	830	450	210	170	52.8605	52.1867	52.8605	234.838	-223.304	-30	-50	3
1	13	2	74	830	669.006	0.39759	850	340	320	190	59.8366	59.1324	57.4985	408.271	-268.239	0	-20	3
1	13	2	75	830	717.361	0.373494	870	340	270	260	61.3858	60.5716	60.6439	408.277	-307.047	10	-30	3
1	13	2	76	830	675.982	0.433735	850	290	420	140	52.3099	52.199	46.7892	488.161	-194.992	0	-20	4
1	13	2	78	830	719.107	0.409639	890	270	470	150	44.5509	41.1681	44.1032	343.247	-198.006	40	-20	4
1	13	2	79	860	666.252	0.348837	890	350	340	200	57.311	55.9404	54.3338	343.815	-233.187	20	-10	4
1	13	2	80	820	705.655	0.378049	870	320	350	200	54.8865	51.8317	53.8293	289.098	-190.722	40	-10	4
1	13	2	81	830	696.806	0.361446	950	190	490	270	58.6166	42.4152	57.6714	475.829	-276.926	30	-90	4
1	13	2	82	890	628.474	0.292135	910	390	340	180	56.3224	54.7669	51.6346	439.061	-216.601	-30	-50	4
1	13	2	83	840	683.402	0.404762	940	400	350	190	67.0736	65.9209	62.6052	528.464	-277.015	50	-50	4
1	13	2	84	820	803.81	0.353659	910	310	450	150	51.9049	51.0646	48.31	410.756	-183.916	40	-50	4
1	13	2	85	770	744.178	0.402597	800	320	330	150	52.625	52.4203	46.6333	392.772	-158.383	20	-10	4
1	13	2	86	840	744.93	0.369048	870	260	350	260	60.0379	60.0379	50.9378	627.372	-233.356	30	0	4
1	13	2	87	740	718.011	0.364865	830	310	380	140	45.0587	44.9692	40.9285	264.417	-128.89	40	-50	4
1	13	2	88	850	669.417	0.364706	920	340	380	200	53.0253	52.2423	49.2306	358.44	-149.075	10	-60	4
1	13	2	89	910	644.01	0.351648	950	550	100	300	55.3159	54.9262	55.1489	304.35	-210.422	0	-40	4
1	13	2	90	780	712.719	0.333333	810	310	290	210	48.841	48.6786	47.9958	390.212	-195.168	0	-30	4
1	13	2	91	930	631.203	0.419355	950	310	490	150	50.1249	50.0995	43.5459	381.371	-150.554	10	-10	4
1	13	2	92	950	639.578	0.305263	920	440	310	170	47.1666	46.2482	46.4235	244.405	-203.835	-40	-10	4
1	13	2	93	890	630.989	0.393258	920	350	430	140	45.4623	44.8757	45.037	297.574	-265.754	10	-20	4
1	13	2	94	810	662.605	0.407407	820	410	280	130	43.8233	42.8183	43.7947	188.327	-181.491	0	-10	4
1	13	2	95	810	699.308	0.382716	850	410	220	220	53.4518	52.4834	52.5287	330.451	-221.478	0	-40	4
1	13	2	96	830	687.283	0.385542	890	360	330	200	53.0338	52.6116	50.809	337.572	-211.009	40	-20	4
1	13	2	97	840	657.291	0.380952	850	400	310	140	49.9261	47.477	45.8652	234.389	-169.951	-20	-30	4
1	13	2	98	770	699.371	0.376623	780	270	390	120	49.4324	49.0434	43.9136	473.756	-197.487	0	-10	4
1	13	2	99	770	725.698	0.415584	780	310	330	140	45.851	42.5896	45.4853	332.62	-207.085	-10	-20	4
1	13	2	100	850	678.84	0.329412	870	330	360	180	42.9897	42.2952	42.2325	286.586	-167.912	0	-20	4
1	14	1	2	1040	634.663	0.326923	770	230	510	30	35.5272	27.0276	33.2486	258.007	-45.7991	-270	0	1
1	14	1	3	750	742.903	0.453333	900	300	450	150	38.578	35.3433	37.356	212.103	-157.605	-320	-470	1
1	14	1	4	880	758.568	0.375	990	260	660	70	40.0211	26.4324	38.1567	245.673	-231.441	100	-10	1
1	14	1	5	800	722.057	0.475	690	300	280	110	41.3242	38.972	41.3242	271.811	-119.287	-130	-20	1
1	14	1	6	750	784.043	0.44	750	280	410	60	43.7886	43.3261	40.9499	382.431	-262.058	-90	-90	1
1	14	1	7	690	899.779	0.449275	980	270	630	80	40.2309	38.099	37.0372	279.351	-150.853	30	-260	1
1	14	1	8	700	776.229	0.4	920	350	460	110	44.1551	38.1602	43.0327	169.009	-218.389	30	-190	1
1	14	1	9	870	781.135	0.402299	780	230	430	120	46.7523	38.4728	45.7059	391.535	-200.537	-100	-10	1
1	14	1	10	850	738.98	0.411765	880	350	350	180	49.9575	46.8014	48.7635	295.66	-236.463	30	0	1
1	14	1	11	720	860.025	0.416667	820	230	530	60	39.847	34.6	36.9238	238.383	-152.164	20	-80	1
1	14	1	12	670	756.902	0.552239	860	290	390	180	49.8064	45.7382	47.1128	299.016	-143.951	-40	-230	1
1	14	1	13	750	777.483	0.44	790	330	340	120	48.9452	47.4492	47.8406	309.757	-248.043	30	-10	1
1	14	1	14	710	865.411	0.394366	740	270	360	110	42.3196	38.442	41.4869	286.825	-156.249	20	-10	1
1	14	1	15	750	807.315	0.373333	780	310	320	150	44.0505	43.4548	43.669	416.258	-230.062	30	0	1
1	14	1	16	690	858.631	0.434783	770	230	450	90	41.3522	37.5382	38.425	312.357	-179.47	-30	-110	1
1	14	1	17	760	813.804	0.355263	740	180	440	120	46.1848	23.9735	45.3324	365.228	-194.359	-30	-10	1
1	14	1	18	800	835.956	0.3	840	310	430	100	43.0232	38.5191	37.8584	307.899	-149.331	20	-20	1
1	14	1	19	740	822.242	0.337838	720	390	180	150	46.2187	44.7662	46.2187	236.156	-283.038	-20	0	1
1	14	1	20	820	889.905	0.317073	830	250	460	120	49.267	45.0713	48.7028	307.392	-261.921	0	-10	1
1	14	1	21	800	833.576	0.325	710	170	450	90	40.013	24.9255	38.4392	281.531	-161.494	-40	50	1
1	14	1	22	750	875.002	0.373333	680	320	250	110	44.3265	44.3265	43.6436	314.79	-266.882	-70	0	1
1	14	1	23	690	933.297	0.362319	700	220	370	110	43.1005	36.5181	42.1168	392.011	-144.888	10	0	1
1	14	1	24	720	863.166	0.375	730	270	370	90	44.1104	37.2225	43.95	319.024	-294.78	50	40	1
1	14	1	25	680	881.932	0.470588	600	230	300	70	42.1485	38.5797	41.7521	290.461	-198.268	-50	30	1
1	14	1	26	690	916.796	0.362319	630	290	230	110	39.4193	35.0556	38.9413	264.571	-162.801	-50	10	2
1	14	1	27	690	887.263	0.391304	570	270	200	100	38.9226	34.8383	36.8606	284.394	-106.765	-100	20	2
1	14	1	28	700	843.026	0.371429	550	270	160	120	37.7199	37.1674	37.5806	248.23	-177.764	-130	20	2
1	14	1	29	720	853.157	0.430556	620	170	350	100	38.9577	31.7971	38.7675	363.029	-146.832	-90	10	2
1	14	1	30	760	839.194	0.342105	740	160	460	120	37.2689	17.3624	37.2308	169.46	-88.8671	30	50	2
1	14	1	31	630	868.505	0.396825	570	120	340	110	44.7657	20.6312	44.7657	351.472	-311.864	-70	-10	2
1	14	1	32	710	831.992	0.323944	790	360	330	100	44.5158	42.0223	43.7699	263.12	-257.371	80	0	2
1	14	1	33	680	890.392	0.397059	650	140	450	60	42.6123	26.8305	40.1859	369.432	-274.152	-30	0	2
1	14	1	34	710	860.378	0.352113	770	190	450	130	45.765	43.3808	44.9648	446.858	-264.022	50	-10	2
1	14	1	35	750	899.615	0.32	770	340	350	80	38.8315	37.8846	37.4364	234.167	-172.639	90	70	2
1	14	1	36	600	870.683	0.45	790	260	410	120	36.0952	29.6074	36.0952	217.963	-126.13	20	-170	2
1	14	1	37	710	836.245	0.380282	1040	260	690	90	39.5551	20.0059	36.2036	172.18	-130.277	40	-290	2
1	14	1	38	750	880.189	0.373333	850	340	410	100	45.184	35.4442	45.1529	330.254	-195.518	100	0	2
1	14	1	39	770	848.676	0.376623	850	320	370	160	61.7921	55.5266	60.8674	334.474	-378.73	50	-30	2
1	14	1	40	680	845.577	0.411765	700	390	220	90	51.6051	51.6051	47.6278	344.445	-298.311	20	0	2
1	14	1	41	670	850.093	0.477612	600	410	90	100	49.3407	49.3407	47.2883	430.849	-369.997	-80	-10	2
1	14	1	42	700	827.383	0.4	700	290	290	120	48.1816	46.8389	46.0367	466.893	-235.205	-20	-20	2
1	14	1	43	830	843.7	0.361446	770	280	300	190	51.2348	48.7274	48.1568	330.225	-284.098	10	70	2
1	14	1	44	730	848.384	0.39726	780	260	390	130	45.6039	45.4479	43.4436	409.6	-183.828	40	-10	2
1	14	1	45	650	887.701	0.461538	730	310	270	150	46.1374	45.4164	44.3662	416.297	-221.088	-30	-110	2
1	14	1	46	740	900.016	0.324324	780	240	370	170	44.7635	39.4577	43.1082	329.984	-204.809	40	0	2
1	14	1	47	630	920.615	0.380952	620	340	140	140	42.8486	40.9673	42.8486	221.771	-149.758	10	20	2
1	14	1	48	760	920.481	0.342105	720	180	410	130	45.3995	33.9288	44.2322	281.674	-186.212	-20	20	2
1	14	1	49	680	879.176	0.382353	670	350	220	100	43.6639	40.0601	42.6171	267.27	-315.802	40	50	2
1	14	1	50	680	831.87	0.367647	650	310	220	120	44.8412	44.4988	43.1343	428.423	-239.915	10	40	2
1	14	1	51	740	808.844	0.337838	720	280	330	110	43.1609	39.2378	42.2362	279.796	-238.337	-10	10	3
1	14	1	52	670	862.051	0.402985	650	280	290	80	45.3426	42.9196	40.2284	293.153	-200.972	10	30	3
1	14	1	53	580	925.988	0.448276	700	270	360	70	43.3977	43.3977	40.7334	322.728	-284.197	-80	-200	3
1	14	1	54	740	805.379	0.324324	740	440	180	120	42.2301	40.2492	41.1872	219.688	-175.792	30	30	3
1	14	1	55	820	776.987	0.353659	690	260	350	80	35.3283	27.8794	34.6111	249.674	-87.0722	-80	50	3
1	14	1	56	690	825.441	0.376812	570	250	230	90	44.8641	39.7638	43.6709	278.813	-222.79	-100	20	3
1	14	1	57	640	917.202	0.375	650	320	210	120	46.7209	43.1229	46.5695	334.16	-264.423	10	0	3
1	14	1	58	650	875.296	0.430769	590	310	130	150	46.8774	46.8271	46.5664	586.689	-218.153	-40	20	3
1	14	1	59	620	894.07	0.370968	610	250	290	70	51.8126	51.8126	45.3358	436.455	-381.842	10	20	3
1	14	1	60	780	859.749	0.307692	650	290	270	90	38.4231	37.7114	36.8423	311.726	-167.533	30	160	3
1	14	1	61	720	795.146	0.347222	730	310	310	110	45.0365	42.1722	42.7498	313.971	-250.384	10	0	3
1	14	1	62	690	851.095	0.434783	720	280	340	100	40.2802	33.1434	36.9683	213.85	-128.113	20	-10	3
1	14	1	63	690	809.109	0.347826	720	470	160	90	36.4891	34.9597	35.271	196.01	-110.809	30	0	3
1	14	1	64	760	830.095	0.315789	630	300	270	60	35.5831	33.9882	35.3771	236.144	-136.927	-100	30	3
1	14	1	65	720	822.474	0.388889	690	230	390	70	34.3176	24.7365	34.3176	240.971	-119.767	10	40	3
1	14	1	66	660	829.392	0.393939	540	390	60	90	41.1917	41.1812	40.2601	274.423	-243.51	-110	10	3
1	14	1	67	660	877.139	0.409091	650	310	260	80	40.5272	38.5592	38.6515	253.243	-215.002	-10	0	3
1	14	1	68	640	842.272	0.40625	560	300	160	100	39.8406	39.8406	38.5362	260.127	-262.82	-30	50	3
1	14	1	69	730	812.96	0.369863	690	430	170	90	35.0122	33.8084	34.6206	189.228	-150.293	20	60	3
1	14	1	70	680	834.308	0.352941	610	320	200	90	32.7953	29.5687	32.2694	212.495	-101.919	-20	50	3
1	14	1	71	710	822.906	0.380282	630	270	-290	650	31.135	26.3706	0.224748	202.712	-45.4579	-60	20	3
1	14	1	72	740	844.27	0.391892	690	240	370	80	35.334	29.5233	34.2167	235.098	-115.175	-30	20	3
1	14	1	73	640	781.549	0.4375	590	250	250	90	36.9927	31.1788	35.4099	255.995	-168.69	-120	-70	3
1	14	1	74	740	794.43	0.405405	790	260	400	130	40.928	31.5966	40.928	187.857	-132.543	50	0	3
1	14	1	75	720	785.665	0.416667	740	270	320	150	48.1347	41.1707	46.1038	370.632	-250.357	10	-10	3
1	14	1	76	680	762.174	0.382353	540	280	210	50	35.4507	34.4766	34.016	239.814	-169.729	-110	30	4
1	14	1	77	660	919.583	0.393939	680	230	280	170	44.3711	38.168	43.5614	345.42	-175.919	20	0	4
1	14	1	78	710	848.264	0.366197	610	280	220	110	38.245	31.6455	38.245	217.345	-142.591	-90	10	4
1	14	1	79	750	845.292	0.333333	720	330	300	90	40.2116	31.1194	39.1561	189.936	-189.947	0	30	4
1	14	1	80	680	880.09	0.382353	530	230	230	70	37.2814	32.2115	35.5517	428.847	-212.436	-110	40	4
1	14	1	81	700	793.103	0.485714	710	320	250	140	57.018	54.95	54.7597	332.766	-389.199	0	-10	4
1	14	1	82	630	1007.2	0.380952	700	280	280	140	46.8399	46.8399	46.396	279.333	-243.164	70	0	4
1	14	1	83	670	874.473	0.432836	740	300	320	120	49.6444	44.3956	49.0277	389.605	-406.13	70	0	4
1	14	1	84	740	760.224	0.297297	660	220	390	50	36.8087	35.5289	36.3329	298.026	-290.005	-60	20	4
1	14	1	85	700	808.411	0.4	670	350	190	130	46.1574	46.1465	45.6754	303.413	-260.962	-10	20	4
1	14	1	86	700	788.468	0.428571	730	280	330	120	44.799	44.2866	44.1014	281.786	-428.637	40	10	4
1	14	1	87	670	793.106	0.41791	680	280	290	110	44.4128	44.1443	40.8592	441.567	-278.594	10	0	4
1	14	1	88	690	832.201	0.362319	770	230	400	140	42.5037	33.8368	41.8342	332.351	-332.385	80	0	4
1	14	1	89	670	871.395	0.38806	580	260	230	90	37.9733	34.727	37.2952	352.592	-146.222	-80	10	4
1	14	1	90	670	837.367	0.373134	680	370	210	100	46.5138	45.5365	45.7244	360.032	-344.575	50	40	4
1	14	1	91	690	825.486	0.376812	530	230	210	90	42.7829	38.3078	41.9665	287.199	-220.56	-130	30	4
1	14	1	92	610	942.868	0.42623	590	360	110	120	43.6097	42.7686	43.6097	311.637	-167.983	-20	0	4
1	14	1	93	670	817.953	0.38806	670	430	100	140	47.0966	46.7553	47.0966	265.995	-239.706	10	10	4
1	14	1	94	690	856.757	0.362319	680	320	230	130	42.3964	39.0768	42.0807	271.078	-229.484	-10	0	4
1	14	1	95	670	852.902	0.38806	690	250	340	100	40.0392	37.8436	39.2325	339.454	-176.935	10	-10	4
1	14	1	96	650	859.079	0.430769	680	310	210	160	51.309	48.5442	50.3286	351.665	-299.814	30	0	4
1	14	1	97	740	853.809	0.310811	720	270	320	130	39.5024	32.901	39.5024	260.68	-210.934	-10	10	4
1	14	1	98	690	807.326	0.42029	670	380	150	140	52.0834	49.0886	51.2528	214.676	-447.578	0	20	4
1	14	1	99	690	798.838	0.42029	610	220	260	130	41.5678	34.0567	41.2001	260.157	-238.078	-70	10	4
1	14	1	100	740	831.339	0.351351	620	240	240	140	41.2168	35.9509	41.2168	299.833	-222.199	-50	70	4
1	14	2	1	890	697.141	0.382022	940	360	480	100	38.6208	35.7695	37.96	202.774	-86.161	30	-20	1
1	14	2	2	840	825.94	0.345238	890	290	340	260	55.513	53.1295	55.513	427.404	-264.093	20	-30	1
1	14	2	3	770	882.029	0.337662	860	260	410	190	46.542	39.7491	44.5095	396.264	-84.95	-10	-100	1
1	14	2	4	710	905.717	0.408451	680	290	220	170	46.9977	46.4994	45.5562	290.523	-224.491	-50	-20	1
1	14	2	5	780	815.419	0.333333	750	270	400	80	48.256	48.0489	42.8914	284.128	-211.445	-40	-10	1
1	14	2	6	770	836.699	0.402597	820	410	220	190	50.3494	49.7834	49.2127	213.602	-260.711	40	-10	1
1	14	2	7	710	856.194	0.408451	770	310	370	90	48.6347	46.4054	43.5159	274.253	-276.543	40	-20	1
1	14	2	8	700	895.72	0.428571	750	250	380	120	51.9445	48.7359	51.4163	411.711	-375.197	30	-20	1
1	14	2	9	660	839.997	0.378788	750	440	120	190	55.9708	55.6987	55.833	403.144	-294.492	70	-20	1
1	14	2	10	710	835.873	0.43662	810	320	350	140	54.6856	54.4327	49.8844	462.45	-364.888	60	-40	1
1	14	2	11	730	903.679	0.39726	780	370	250	160	56.7881	56.7111	53.6623	306.976	-433.497	20	-30	1
1	14	2	12	690	914.512	0.42029	750	310	300	140	53.7563	52.4717	50.4725	363.844	-345.843	50	-10	1
1	14	2	13	700	872.602	0.385714	760	440	160	160	52.4661	52.4661	49.6027	269.52	-238.665	40	-20	1
1	14	2	14	700	897.726	0.428571	760	260	330	170	56.4167	54.1197	55.1607	407.662	-332.314	10	-50	1
1	14	2	15	650	874.076	0.492308	690	290	270	130	59.0896	57.8663	54.6605	373.152	-375.238	10	-30	1
1	14	2	16	680	845.24	0.397059	710	300	200	210	61.7709	61.5456	57.8048	487.2	-271.79	30	0	1
1	14	2	17	670	862.579	0.313433	740	230	360	150	50.8886	50.7712	47.9972	539.217	-272.018	50	-20	1
1	14	2	18	650	905.049	0.430769	710	290	270	150	53.3835	53.3835	49.7152	326.632	-323	50	-10	1
1	14	2	19	680	849.333	0.441176	710	220	350	140	52.5128	50.8765	48.5781	573.614	-354.928	20	-10	1
1	14	2	20	610	937.1	0.459016	630	240	260	130	50.2718	49.8574	48.5103	415.721	-390.251	10	-10	1
1	14	2	21	660	895.585	0.257576	610	320	230	60	48.9428	47.7986	43.804	284.948	-330.415	-50	0	1
1	14	2	22	670	906.055	0.447761	660	250	250	160	52.4704	52.4704	51.0595	459.219	-413.385	-10	0	1
1	14	2	23	680	884.388	0.397059	620	280	190	150	51.8584	51.6275	50.3388	473.535	-304.329	-80	-20	1
1	14	2	24	680	901.209	0.411765	700	200	400	100	56.2616	56.1997	49.7504	511.825	-341.469	10	-10	1
1	14	2	25	710	840.128	0.43662	740	280	310	150	47.8073	46.3541	47.3959	427.38	-287.973	10	-20	1
1	14	2	26	740	756.606	0.418919	760	350	200	210	58.0517	57.9235	55.5103	364.189	-278.41	10	-10	2
1	14	2	27	600	938.408	0.366667	670	170	350	150	61.951	57.5388	61.8214	688.6	-484.2	30	-40	2
1	14	2	28	660	802.832	0.378788	560	230	90	240	62.9982	62.7537	62.4204	859.856	-413.974	-110	-10	2
1	14	2	29	640	874.024	0.359375	670	260	220	190	54.2146	53.1518	52.7975	497.577	-225.074	20	-10	2
1	14	2	30	660	922.209	0.348485	720	210	360	150	58.1868	55.1259	53.1642	480.597	-332.618	50	-10	2
1	14	2	31	640	888.575	0.453125	710	280	170	260	62.7692	61.2982	62.1272	525.324	-397.377	40	-30	2
1	14	2	32	580	968.953	0.482759	600	200	270	130	61.0916	60.5626	55.1813	682.703	-485.084	10	-10	2
1	14	2	33	650	888.604	0.338462	680	290	250	140	57.358	57.1265	53.1176	437.343	-429.121	20	-10	2
1	14	2	34	590	992.058	0.457627	620	260	220	140	53.8581	53.7133	49.3286	368.973	-346.146	20	-10	2
1	14	2	35	570	1006.54	0.403509	610	210	240	160	51.5809	51.1419	49.5647	462.425	-344.638	30	-10	2
1	14	2	36	530	1012.52	0.45283	590	280	160	150	55.2067	54.9504	54.1539	422.224	-420.035	40	-20	2
1	14	2	37	650	822.441	0.384615	630	230	310	90	53.8255	53.6083	48.0659	498.187	-326.671	0	20	2
1	14	2	38	540	963.331	0.407407	600	260	130	210	61.4414	61.4414	60.296	561.928	-469.947	70	10	2
1	14	2	39	530	983.465	0.320755	560	250	60	250	52.917	52.7385	52.6976	518.291	-331.158	30	0	2
1	14	2	40	620	897.046	0.419355	630	240	310	80	49.7222	49.1329	43.2828	511.884	-326.463	10	0	2
1	14	2	41	570	925.373	0.45614	610	280	190	140	60.721	60.4938	55.9584	626.885	-476.831	30	-10	2
1	14	2	42	600	877.953	0.383333	600	300	140	160	56.2024	56.1351	55.5407	535.694	-501.609	0	0	2
1	14	2	43	590	982.71	0.322034	600	250	180	170	59.1807	58.9479	55.1492	493.559	-449.687	0	-10	2
1	14	2	44	610	980.014	0.442623	630	190	320	120	57.3499	56.8444	51.2254	524.799	-381.62	20	0	2
1	14	2	45	680	927.866	0.411765	590	150	330	110	43.8862	39.5218	43.7838	519.351	-159.083	-40	50	2
1	14	2	46	590	912.261	0.338983	620	360	110	150	54.1733	53.7574	53.3016	303.725	-476.571	20	-10	2
1	14	2	47	640	865.435	0.3125	680	290	230	160	58.6267	58.5393	53.2233	369.021	-333.191	20	-20	2
1	14	2	48	580	926.807	0.396552	620	220	220	180	56.3136	56.3136	54.69	597.412	-309.217	20	-20	2
1	14	2	49	580	936.231	0.310345	590	250	110	230	58.9504	58.5621	58.175	540.86	-316.938	10	0	2
1	14	2	50	580	929.45	0.396552	620	220	300	100	60.2809	58.5152	54.9298	602.808	-552.493	30	-10	2
1	14	2	51	720	952.543	0.277778	760	300	220	240	55.7422	55.3199	54.0862	543.989	-397.873	20	-20	3
1	14	2	52	550	960.745	0.4	670	230	360	80	52.6793	51.2605	44.6422	424.556	-304.239	40	-80	3
1	14	2	53	620	947.561	0.419355	660	280	170	210	63.121	62.7848	60.6009	646.419	-353.442	30	-10	3
1	14	2	54	630	995.354	0.444444	680	250	230	200	68.7528	68.7528	63.0621	598.293	-337.845	40	-10	3
1	14	2	55	600	864.263	0.316667	650	340	140	170	60.0621	60.0621	57.596	414.461	-464.132	40	-10	3
1	14	2	56	640	905.755	0.4375	650	210	350	90	47.69	43.3653	43.2342	442.847	-169.502	10	0	3
1	14	2	57	540	997.165	0.351852	560	350	70	140	54.4174	53.8682	54.3332	441.49	-462.25	20	0	3
1	14	2	58	620	928.89	0.451613	610	240	170	200	59.3556	58.7987	54.725	593.082	-238.419	0	10	3
1	14	2	59	620	860.704	0.306452	640	240	270	130	51.1005	50.3675	48.6862	385.282	-264.043	10	-10	3
1	14	2	60	680	901.567	0.397059	730	250	270	210	71.9097	71.9097	63.7752	806.372	-249.591	40	-10	3
1	14	2	61	660	859.104	0.287879	690	330	240	120	57.809	57.5308	51.4941	437.901	-479.987	10	-20	3
1	14	2	62	650	884.915	0.323077	690	300	170	220	60.0514	59.888	57.902	492.15	-380.963	30	-10	3
1	14	2	63	590	949.707	0.389831	600	200	170	230	60.9455	60.6745	58.0756	671.352	-516.72	20	10	3
1	14	2	64	610	824.931	0.442623	630	280	230	120	52.657	52.6102	49.4702	393.021	-387.459	30	10	3
1	14	2	65	630	1005.59	0.333333	640	390	60	190	66.2757	66.2757	65.755	465.907	-440.727	0	-10	3
1	14	2	66	590	925.802	0.355932	610	200	280	130	60.0784	59.6598	55.9815	708.618	-478.359	10	-10	3
1	14	2	67	650	949.105	0.353846	690	330	90	270	60.5357	60.327	60.257	424.31	-347.496	40	0	3
1	14	2	68	620	899.974	0.354839	610	280	90	240	60.0362	59.6906	59.3522	582.979	-371.714	-10	0	3
1	14	2	69	640	885.343	0.4375	670	360	70	240	59.0827	58.9874	58.7264	355.996	-394.554	10	-20	3
1	14	2	70	590	911.968	0.40678	620	230	250	140	53.2297	53.2297	50.868	622.853	-401.26	50	20	3
1	14	2	71	650	891.129	0.353846	640	190	320	130	65.7638	65.1849	58.0698	766.61	-292.258	-10	0	3
1	14	2	72	590	877.428	0.423729	580	250	210	120	52.5969	50.3915	51.9076	562.789	-384.238	10	20	3
1	14	2	73	600	879.274	0.416667	600	230	110	260	67.2877	67.1804	66.4517	658.732	-380.581	-10	-10	3
1	14	2	74	640	865.96	0.375	680	310	110	260	66.2535	66.0101	65.3007	630.295	-406.509	30	-10	3
1	14	2	75	650	813.89	0.323077	640	290	50	300	62.4726	62.1227	62.1799	475.375	-229.052	0	10	3
1	14	2	76	680	902.778	0.308824	740	210	410	120	54.5395	54.2274	48.6776	601.101	-267.337	50	-10	4
1	14	2	77	630	889.651	0.412698	640	200	340	100	52.4524	51.041	49.436	601.513	-394.409	0	-10	4
1	14	2	78	650	849.053	0.323077	670	270	240	160	60.7553	59.5488	59.7383	487.008	-445.974	20	0	4
1	14	2	79	600	886.444	0.4	570	270	100	200	55.741	55.6557	55.0668	487.554	-547.463	-30	0	4
1	14	2	80	630	919.072	0.380952	580	160	190	230	61.6431	61.6431	54.8424	912.944	-301.814	-10	40	4
1	14	2	81	580	859.172	0.362069	600	240	180	180	61.2078	61.0589	56.3101	552.421	-447.678	10	-10	4
1	14	2	82	630	939.352	0.349206	650	230	220	200	58.2718	57.7923	55.5233	630.252	-428.01	20	0	4
1	14	2	83	580	959.007	0.344828	570	200	180	190	56.2497	55.9417	54.049	705.226	-253.62	-10	0	4
1	14	2	84	560	938.574	0.428571	530	190	250	90	53.4908	48.9357	53.2817	602.518	-506.494	-30	0	4
1	14	2	85	570	1014.49	0.298246	580	270	160	150	56.9658	54.0808	55.9706	393.264	-465.926	10	0	4
1	14	2	86	560	990.599	0.339286	580	220	170	190	54.897	54.6643	54.3247	453.019	-301.158	10	-10	4
1	14	2	87	580	925.391	0.37931	610	200	180	230	59.1727	59.1535	58.701	605.965	-457.198	10	-20	4
1	14	2	88	790	866.042	0.278481	630	180	290	160	53.1049	52.9521	50.7516	602.366	-328.47	30	190	4
1	14	2	89	610	847.055	0.442623	620	250	240	130	53.4874	52.2881	52.655	525.134	-459.027	0	-10	4
1	14	2	90	660	863.691	0.363636	700	370	120	210	61.8315	61.599	61.3852	519.993	-442.986	30	-10	4
1	14	2	91	530	959.781	0.358491	540	190	170	180	61.9629	60.0384	61.3067	677.68	-479.567	0	-10	4
1	14	2	92	610	892.101	0.442623	600	220	180	200	59.0207	54.9402	58.266	562.499	-418.013	-20	-10	4
1	14	2	93	600	897.045	0.316667	580	210	250	120	52.4292	52.4292	46.9879	554.485	-340.993	-20	0	4
1	14	2	94	580	923.231	0.362069	590	260	170	160	51.9534	51.3752	51.0168	509.675	-310.899	-20	-30	4
1	14	2	95	620	892.726	0.370968	530	190	140	200	60.1826	59.996	59.6861	749.707	-320.079	-90	0	4
1	14	2	96	800	936.357	0.3125	550	200	200	150	63.6431	63.5656	58.2079	705.769	-372.406	-20	230	4
1	14	2	97	620	876.805	0.451613	540	180	180	180	53.427	53.3626	51.9114	659.358	-402.888	-50	30	4
1	14	2	98	530	1000.19	0.509434	530	170	190	170	61.421	61.421	56.2293	718.304	-441.003	0	0	4
1	14	2	99	540	929.602	0.481481	540	230	170	140	58.7882	58.5186	54.346	581.71	-476.8	-10	-10	4
1	14	2	100	760	933.555	0.302632	590	230	210	150	48.943	42.1573	48.6905	373.201	-303.789	10	180	4
1	15	1	1	830	691.207	0.421687	1070	270	730	70	42.9287	36.1787	42.9287	367.51	-272.007	-20	-260	1
1	15	1	2	970	706.374	0.329897	890	290	470	130	53.959	49.4443	52.7538	348.852	-454.574	-80	0	1
1	15	1	3	860	746.743	0.418605	1090	380	590	120	47.1403	39.8458	45.7654	252.605	-224.756	40	-190	1
1	15	1	4	950	695.063	0.410526	950	450	350	150	51.0156	48.7353	49.889	209.453	-251.796	-10	-10	1
1	15	1	5	950	710.643	0.378947	990	330	490	170	56.0063	51.1921	54.4939	363.615	-310.322	40	0	1
1	15	1	6	1010	697.322	0.39604	1020	380	560	80	49.8889	44.6954	42.5884	337.281	-144.801	10	0	1
1	15	1	7	920	721.395	0.369565	920	440	320	160	55.4856	54.8083	54.3721	291.974	-325.386	50	50	1
1	15	1	8	880	692.482	0.352273	830	340	310	180	55.0937	55.0937	52.4897	309.981	-220.891	-50	0	1
1	15	1	9	810	748.034	0.45679	860	340	370	150	47.3108	45.9697	46.0296	425.508	-196.545	40	-10	1
1	15	1	10	920	777.82	0.336957	920	360	460	100	42.1255	40.1556	40.5174	209.385	-119.92	0	0	1
1	15	1	11	900	740.575	0.388889	940	440	390	110	52.283	52.283	48.1394	262.493	-273.675	30	-10	1
1	15	1	12	830	814.462	0.385542	850	330	290	230	60.4185	54.5531	55.319	380.858	-239.156	20	0	1
1	15	1	13	880	780.669	0.397727	940	470	220	250	55.9369	55.6793	54.9916	366.397	-192.301	50	-10	1
1	15	1	14	800	805.486	0.3625	720	300	320	100	40.7743	39.9217	39.4399	206.12	-104.127	-50	30	1
1	15	1	15	650	739.062	0.492308	940	400	360	180	53.249	52.7797	48.4833	430.273	-200.07	40	-250	1
1	15	1	16	640	865.788	0.46875	810	430	170	210	58.2836	58.2836	56.6682	268.159	-252.951	40	-130	1
1	15	1	17	760	865.511	0.368421	770	310	280	180	48.6312	46.4386	47.2642	498.363	-187.8	0	-10	1
1	15	1	18	790	848.418	0.392405	780	340	210	230	56.3025	56.3025	53.6613	376	-226.192	30	40	1
1	15	1	19	810	792.862	0.345679	790	170	430	190	54.4348	23.8879	52.6164	264.297	-239.968	20	40	1
1	15	1	20	790	806.684	0.379747	830	320	330	180	50.0673	49.7199	46.5156	331.51	-137.4	50	10	1
1	15	1	21	730	829.706	0.342466	790	300	350	140	41.4725	39.3316	39.452	241.9	-132.557	60	0	1
1	15	1	22	690	808.581	0.362319	730	310	330	90	41.3502	40.0731	39.3288	232.231	-116.747	20	-20	1
1	15	1	23	630	889.066	0.460317	770	340	200	230	46.4057	46.4057	43.5338	428.062	-123.326	10	-130	1
1	15	1	24	790	833.356	0.392405	830	320	430	80	53.3878	45.2386	45.1883	382.23	-292.393	40	0	1
1	15	1	25	760	873.164	0.368421	730	310	300	120	43.37	43.0297	40.7776	380.18	-109.525	-30	0	1
1	15	1	26	760	850.994	0.355263	800	380	290	130	52.0396	51.9263	47.7769	354.81	-261.963	40	0	2
1	15	1	27	690	857.427	0.391304	670	240	320	110	45.2879	43.0039	42.7133	520.579	-128.934	-20	0	2
1	15	1	28	670	859.328	0.432836	680	280	280	120	45.1815	45.0895	38.7332	371.366	-122.572	10	0	2
1	15	1	29	690	815.573	0.492754	700	340	200	160	46.1597	44.7093	45.4919	357.271	-142.151	0	-10	2
1	15	1	30	660	808.481	0.409091	700	260	240	200	45.1317	43.0828	42.1126	466.713	-106.592	40	0	2
1	15	1	31	650	849.735	0.4	690	290	190	210	49.7114	49.7114	47.5149	371.208	-185.249	40	0	2
1	15	1	32	750	868.905	0.426667	770	200	370	200	44.5347	34.4112	43.7904	493.952	-110.376	40	20	2
1	15	1	33	670	892.622	0.447761	710	310	210	190	46.8019	46.8019	43.6018	326.194	-123.35	40	0	2
1	15	1	34	620	796.565	0.467742	850	190	530	130	43.7698	32.9467	40.391	488.554	-183.427	70	-160	2
1	15	1	35	750	851.834	0.373333	760	290	380	90	53.4273	53.4096	43.6783	496.09	-254.267	0	-10	2
1	15	1	36	660	843.157	0.409091	680	280	350	50	36.184	34.6219	32.3853	325.604	-97.1089	-70	-90	2
1	15	1	37	790	840.997	0.367089	730	310	270	150	43.5822	43.5822	40.5202	367.497	-113.398	-60	0	2
1	15	1	38	670	792.494	0.41791	760	390	280	90	39.6385	39.6385	36.7973	210.417	-93.8582	-30	-120	2
1	15	1	39	680	783.631	0.470588	750	210	440	100	37.7782	36.9277	37.3663	384.207	-78.0307	-70	-140	2
1	15	1	40	640	893.954	0.40625	700	280	380	40	36.6727	36.6727	34.3206	202.831	-124.381	-10	-70	2
1	15	1	41	490	883.033	0.510204	1070	170	850	50	37.003	30.6564	35.8343	370.278	-156.952	-70	-650	2
1	15	1	42	820	862.228	0.341463	770	270	300	200	36.1017	33.1284	36.1017	243.158	-73.9739	-20	30	2
1	15	1	43	650	782.241	0.4	920	210	620	90	41.4168	31.9916	40.1553	372.716	-157.118	50	-220	2
1	15	1	44	640	791.212	0.484375	910	360	410	140	51.5684	51.5038	49.7294	277.841	-216.202	50	-220	2
1	15	1	45	650	895.837	0.384615	840	310	360	170	52.006	52.006	48.6509	431.773	-180.726	20	-170	2
1	15	1	46	730	673.142	0.410959	990	230	660	100	41.7799	29.3583	40.1752	352.637	-142.022	40	-220	2
1	15	1	47	730	709.594	0.410959	870	220	540	110	39.1617	26.3719	38.5426	245.401	-157.389	50	-90	2
1	15	1	48	880	828.881	0.352273	930	430	260	240	56.0612	56.0201	54.3971	309.251	-192.349	50	0	2
1	15	1	49	830	797.403	0.325301	900	340	340	220	56.2467	56.2062	55.2141	350.18	-259.971	50	-20	2
1	15	1	50	660	789.818	0.5	780	240	400	140	41.4934	41.4934	39.5662	327.166	-135.298	-40	-160	2
1	15	1	51	810	830.07	0.382716	830	380	300	150	48.6655	48.4258	46.5612	329.44	-144.636	30	10	3
1	15	1	52	810	738.161	0.296296	810	400	240	170	55.3036	55.2592	53.387	349.662	-280.757	-10	-10	3
1	15	1	53	830	725.254	0.385542	820	320	310	190	53.8111	52.1976	52.285	366.857	-189.383	0	10	3
1	15	1	54	790	812.811	0.35443	910	450	230	230	59.7197	57.6636	58.3003	261.578	-203.909	50	-70	3
1	15	1	55	690	783.076	0.478261	780	360	340	80	43.8637	41.1608	42.9541	157.971	-146.948	-60	-150	3
1	15	1	56	660	778.237	0.484848	810	160	570	80	50.2236	49.0896	40.6382	779.882	-138.091	30	-120	3
1	15	1	57	800	794.167	0.3375	820	170	480	170	49.9222	29.0696	48.4838	402.822	-189.223	30	10	3
1	15	1	58	600	817.854	0.45	830	330	340	160	52.6026	49.492	51.7196	359.69	-259.678	40	-190	3
1	15	1	59	770	799.291	0.285714	800	180	450	170	45.305	38.5698	41.5321	528.24	-88.4183	20	-10	3
1	15	1	60	690	786.85	0.405797	780	350	240	190	51.3632	51.2427	49.539	434.126	-226.188	30	-60	3
1	15	1	61	760	752.003	0.434211	800	320	240	240	52.4763	51.0277	52.2964	344.214	-262.388	40	0	3
1	15	1	62	660	774.12	0.515152	760	140	490	130	53.2856	28.9596	45.8148	397.357	-221.851	20	-80	3
1	15	1	63	950	755.953	0.315789	990	350	420	220	47.5952	44.9043	45.2519	281.848	-188.415	70	30	3
1	15	1	64	790	797.531	0.379747	870	310	440	120	44.3602	40.2723	41.6418	273.412	-142.52	30	-50	3
1	15	1	65	720	731.349	0.416667	1460	310	870	280	39.0101	38.6949	37.1215	242.993	-70.204	30	-710	3
1	15	1	66	850	762.175	0.352941	840	370	340	130	42.8208	42.6491	41.6974	274.052	-158.369	0	10	3
1	15	1	67	910	751.083	0.351648	960	440	410	110	44.5439	42.9311	43.1446	260.252	-198.809	40	-10	3
1	15	1	68	820	798.425	0.365854	860	320	390	150	52.3445	49.93	50.5065	412.713	-267.849	40	0	3
1	15	1	69	800	882.759	0.3	800	330	300	170	48.697	48.697	45.427	432.888	-155.834	20	20	3
1	15	1	70	760	689.346	0.368421	840	320	350	170	48.5539	39.6177	48.1285	271.54	-247.747	40	-40	3
1	15	1	71	710	836.572	0.408451	740	330	250	160	49.5745	47.8755	48.533	297.976	-195.345	50	20	3
1	15	1	72	700	746.807	0.442857	780	330	260	190	50.1706	50.1706	46.5617	497.837	-145.525	-10	-90	3
1	15	1	73	660	861.666	0.424242	860	240	490	130	47.4891	30.8953	45.6135	375.967	-210.364	60	-140	3
1	15	1	74	810	808.106	0.333333	850	310	350	190	50.2539	50.2539	47.6651	542.201	-209.496	40	0	3
1	15	1	75	780	816.971	0.371795	800	180	480	140	47.7795	27.7196	46.68	427.478	-247.606	20	0	3
1	15	1	76	800	768.168	0.375	820	310	400	110	41.9255	41.7531	39.5346	284.431	-158.892	30	10	4
1	15	1	77	800	822.168	0.3375	810	290	380	140	43.8821	43.8534	41.6464	350.327	-127.377	20	10	4
1	15	1	78	630	888.392	0.428571	940	260	590	90	39.8916	37.7568	35.4091	364.63	-96.2922	40	-270	4
1	15	1	79	800	787.41	0.35	890	150	600	140	46.4931	34.7362	45.0025	572.119	-202.592	60	-30	4
1	15	1	80	870	739.585	0.356322	860	160	570	130	41.55	20.464	39.4518	273.172	-120.609	-10	0	4
1	15	1	81	800	789.604	0.3875	1050	540	320	190	55.4497	55.402	52.5648	313.64	-232.284	240	-10	4
1	15	1	82	840	746.59	0.440476	950	360	380	210	55.4068	55.4068	52.7323	386.177	-202.808	50	-60	4
1	15	1	83	830	767.137	0.361446	870	330	430	110	40.8507	36.8738	39.8367	204.063	-148.463	30	-10	4
1	15	1	84	710	691.39	0.408451	920	210	620	90	40.5239	30.2544	38.3291	315.741	-135.358	40	-170	4
1	15	1	85	820	708.867	0.365854	820	270	370	180	45.7542	45.7542	43.8431	331.343	-242.438	-10	-10	4
1	15	1	86	800	832.089	0.3875	880	340	330	210	51.0268	51.0268	48.6874	314.868	-176.061	70	-10	4
1	15	1	87	800	784.374	0.375	740	170	480	90	37.7637	25.0676	37.1691	331.743	-135.77	-60	0	4
1	15	1	88	810	702.402	0.395062	890	380	330	180	52.1582	49.8453	50.692	297.937	-224.041	-20	-100	4
1	15	1	89	910	703.505	0.351648	1010	340	470	200	57.6915	55.4692	56.9385	448.792	-206.495	70	-30	4
1	15	1	90	910	714.39	0.395604	990	340	450	200	57.518	55.9048	56.2568	340.347	-255.707	50	-30	4
1	15	1	91	760	721.191	0.421053	910	310	400	200	56.4889	53.9443	53.813	369.783	-273.161	40	-110	4
1	15	1	92	810	719.535	0.45679	840	380	260	200	51.6683	48.5204	50.8205	477.238	-174.184	30	0	4
1	15	1	93	800	697.273	0.35	870	330	430	110	49.6191	47.0906	42.7469	275.905	-193.101	60	-10	4
1	15	1	94	780	737.019	0.410256	780	320	210	250	53.9201	53.593	53.2915	297.115	-208.642	-20	-20	4
1	15	1	95	770	775.357	0.38961	820	310	350	160	45.5072	42.76	43.6242	296.329	-140.194	40	-10	4
1	15	1	96	790	811.666	0.443038	770	340	170	260	57.882	57.2895	56.818	325.152	-215.242	-20	0	4
1	15	1	97	830	701.903	0.361446	880	310	400	170	51.8483	50.4773	51.1891	411.729	-275.17	30	-20	4
1	15	1	98	860	635.913	0.313953	920	340	400	180	45.9795	45.9795	41.1149	307.79	-116.842	20	-40	4
1	15	1	99	860	722.317	0.418605	930	400	310	220	57.4336	57.0859	55.5237	366.954	-221.686	70	0	4
1	15	1	100	820	718.773	0.414634	890	300	440	150	52.961	50.6277	50.1507	447.917	-256.61	10	-60	4
1	15	2	1	720	906.566	0.430556	740	200	310	230	55.4235	55.4235	50.873	667.709	-215.942	0	-20	1
1	15	2	2	780	812.275	0.461538	800	250	420	130	43.5917	43.2539	40.5976	348.994	-133.735	20	0	1
1	15	2	3	750	846.258	0.333333	710	220	330	160	47.6505	47.511	44.227	534.426	-146.204	-40	0	1
1	15	2	4	760	947.935	0.342105	870	290	420	160	51.6437	51.5565	47.7884	435.573	-157.494	110	0	1
1	15	2	5	800	879.007	0.4	840	280	360	200	48.1001	47.8568	47.4049	371.227	-239.775	80	40	1
1	15	2	6	740	813.933	0.364865	730	280	350	100	35.8478	35.4052	34.9984	269.783	-118.884	-10	0	1
1	15	2	7	770	719.63	0.506494	810	400	250	160	45.0803	44.0161	44.0296	240.36	-214.543	40	0	1
1	15	2	8	690	849.911	0.449275	860	250	430	180	50.8291	50.8291	46.8983	552.588	-170.557	60	-110	1
1	15	2	9	760	829.313	0.355263	780	390	280	110	40.9518	39.9149	37.3876	159.05	-180.203	50	30	1
1	15	2	10	700	884.57	0.442857	730	320	250	160	47.5848	47.5848	44.7614	319.647	-187.563	20	-10	1
1	15	2	11	700	800.48	0.457143	760	320	330	110	41.2584	40.2468	37.1213	258.801	-158.172	30	-30	1
1	15	2	12	750	810.86	0.32	810	330	350	130	51.6818	51.6011	47.1789	393.82	-244.26	50	-10	1
1	15	2	13	680	813.061	0.455882	760	350	260	150	41.8062	40.4396	41.014	422.055	-241.549	-10	-90	1
1	15	2	14	600	981.904	0.483333	680	270	170	240	50.1445	49.8823	47.3722	455.855	-123.126	-30	-110	1
1	15	2	15	710	804.184	0.478873	630	180	300	150	48.1886	47.9592	44.764	615.97	-195.147	-100	-20	1
1	15	2	16	750	821.371	0.426667	840	310	300	230	49.8326	48.5337	49.1928	396.791	-147.203	50	-40	1
1	15	2	17	740	829.808	0.391892	800	290	370	140	48.4209	46.799	43.5064	431.532	-182.279	60	0	1
1	15	2	18	660	861.05	0.363636	760	310	250	200	47.2162	46.0048	46.937	471.003	-178.495	40	-60	1
1	15	2	19	730	849.505	0.424658	750	280	290	180	49.2982	48.5135	46.5684	529.077	-154.199	10	-10	1
1	15	2	20	640	856.731	0.484375	1070	280	660	130	44.8072	43.0301	41.0176	353.032	-213.305	50	-380	1
1	15	2	21	650	879.49	0.446154	820	230	390	200	49.3876	48.935	45.3415	484.13	-157.774	50	-120	1
1	15	2	22	700	919.448	0.371429	760	300	280	180	45.337	40.774	44.3318	292.137	-240.346	50	-10	1
1	15	2	23	670	799.092	0.402985	800	230	400	170	44.7901	40.9472	41.3172	355.691	-172.41	50	-80	1
1	15	2	24	660	890.768	0.348485	730	180	410	140	37.3991	27.8934	36.563	311.306	-185.909	50	-20	1
1	15	2	25	710	792.979	0.380282	860	310	310	240	48.3946	46.3533	45.7157	319.628	-161.111	30	-120	1
1	15	2	26	820	837.15	0.365854	750	280	280	190	49.439	48.8541	45.5769	411.288	-142.197	-60	10	2
1	15	2	27	740	835.265	0.405405	780	330	310	140	47.7817	46.8468	44.5069	368.097	-236.82	30	-10	2
1	15	2	28	760	842.861	0.394737	840	300	350	190	49.3579	49.3579	44.6424	509.218	-159.977	50	-30	2
1	15	2	29	680	870.967	0.352941	820	340	260	220	46.5276	46.3419	45.7051	365.538	-186.093	50	-90	2
1	15	2	30	870	829.156	0.367816	860	340	210	310	53.4253	52.1261	51.0729	335.409	-153.779	50	60	2
1	15	2	31	780	823.969	0.397436	820	300	390	130	50.0321	49.9396	46.1024	416.296	-272.683	40	0	2
1	15	2	32	760	799.031	0.421053	780	260	410	110	44.5781	44.4214	39.5523	327.522	-172.712	40	20	2
1	15	2	33	740	823.725	0.378378	830	340	310	180	51.8588	51.6167	47.5181	401.954	-228.753	50	-40	2
1	15	2	34	750	945.578	0.32	770	210	400	160	51.6742	50.216	46.2363	714.212	-175.455	20	0	2
1	15	2	35	820	851.633	0.329268	870	200	360	310	49.2026	48.5374	49.0205	484.088	-125.133	40	-10	2
1	15	2	36	700	851.77	0.4	810	350	240	220	54.0676	53.7653	50.1227	438.296	-168.923	40	-70	2
1	15	2	37	800	801.073	0.3375	870	170	430	270	51.7319	30.9525	51.3331	360.3	-153.289	50	-20	2
1	15	2	38	640	878.027	0.453125	770	260	370	140	44.0224	43.734	39.3812	396.852	-136.24	-10	-140	2
1	15	2	39	750	827.257	0.426667	950	370	140	440	62.8996	62.8229	61.8377	403.383	-140.73	40	-160	2
1	15	2	40	760	788.017	0.394737	870	280	380	210	51.4698	51.4698	47.1205	472.013	-210.267	50	-60	2
1	15	2	41	850	731.188	0.341176	930	300	400	230	56.7969	55.8568	51.798	560.092	-188.47	40	-40	2
1	15	2	42	740	788.785	0.418919	830	340	270	220	53.1566	53.057	48.9423	479.628	-177.798	30	-60	2
1	15	2	43	740	784.5	0.351351	880	340	380	160	49.0978	48.7975	43.5614	254.951	-192.45	40	-100	2
1	15	2	44	740	786.276	0.432432	930	340	330	260	54.2618	50.7658	50.7498	282.597	-138.814	50	-140	2
1	15	2	45	870	795.456	0.321839	890	350	370	170	45.6961	45.3492	40.3483	379.846	-152.494	20	0	2
1	15	2	46	800	840.882	0.3	900	340	360	200	58.4388	58.0557	52.7542	481.254	-228.565	80	-20	2
1	15	2	47	720	794.624	0.361111	920	340	230	350	51.1905	50.3409	47.1677	361.953	-98.3752	50	-150	2
1	15	2	48	840	732.865	0.285714	890	250	490	150	39.6437	37.3805	35.8426	341.281	-135.33	40	-10	2
1	15	2	49	720	801.1	0.375	860	260	250	350	53.6417	52.9103	50.4461	607.343	-129.993	30	-110	2
1	15	2	50	840	836.103	0.333333	960	390	230	340	60.0615	59.4146	56.7821	346.75	-169.689	70	-50	2
1	15	2	51	760	847.242	0.355263	810	310	370	130	45.6845	45.1629	39.49	358.631	-147.716	60	10	3
1	15	2	52	700	765.728	0.4	900	230	420	250	52.0939	50.5766	47.0727	610.181	-130.355	40	-160	3
1	15	2	53	810	803.291	0.37037	900	250	480	170	47.196	47.1114	42.5788	444.097	-135.19	0	-90	3
1	15	2	54	790	830.176	0.405063	840	250	450	140	43.7199	43.3218	37.5867	380.446	-133.694	40	-10	3
1	15	2	55	720	887.571	0.388889	750	340	90	320	56.1185	55.6137	55.5364	258.768	-172.521	60	30	3
1	15	2	56	760	770.84	0.368421	810	310	350	150	35.9714	34.8307	35.4769	214.065	-140.712	40	-10	3
1	15	2	57	810	750.996	0.358025	840	340	320	180	49.254	49.1064	42.2788	284.603	-129.636	30	0	3
1	15	2	58	850	725.412	0.388235	920	380	290	250	58.4383	58.4039	54.004	270.862	-169.678	20	-50	3
1	15	2	59	680	808.601	0.411765	870	240	420	210	52.865	52.2467	47.7767	551.101	-148.729	-10	-200	3
1	15	2	60	840	735.601	0.392857	920	360	320	240	52.7851	52.2351	48.1851	286.401	-147.099	60	-20	3
1	15	2	61	820	768.136	0.378049	900	300	410	190	49.488	49.0751	43.6455	337.06	-135.383	60	-20	3
1	15	2	62	790	782.06	0.379747	780	300	310	170	46.2139	45.765	41.9431	370.185	-99.9571	-10	0	3
1	15	2	63	750	755.688	0.44	790	280	400	110	36.7833	36.7833	31.4794	223.619	-130.034	40	0	3
1	15	2	64	880	744.895	0.318182	900	240	490	170	47.3272	46.0015	42.2975	483.108	-165.544	20	0	3
1	15	2	65	880	795.089	0.306818	950	300	410	240	49.4398	48.6052	43.6997	354.862	-129.681	40	-30	3
1	15	2	66	720	775.803	0.402778	1000	310	490	200	47.7446	46.1298	41.9482	369.404	-144.926	50	-230	3
1	15	2	67	840	827.767	0.357143	850	290	360	200	45.5835	44.9598	40.2621	363.976	-134.854	-20	-30	3
1	15	2	68	800	801.951	0.325	870	330	300	240	49.2797	48.5374	43.4865	289.285	-111.384	20	-50	3
1	15	2	69	740	809.82	0.351351	790	260	380	150	48.4718	48.4012	40.816	384.307	-154.069	-10	-60	3
1	15	2	70	650	865.634	0.461538	720	230	370	120	47.4806	47.3065	42.4331	457.781	-163.88	10	-60	3
1	15	2	71	690	810.253	0.463768	800	290	370	140	47.2939	46.9668	41.7329	378.652	-162.025	40	-70	3
1	15	2	72	800	770.049	0.3875	790	300	290	200	47.3158	46.1468	43.248	396.222	-162.911	0	10	3
1	15	2	73	820	768.33	0.329268	860	310	430	120	39.4151	39.1336	33.6634	249.48	-129.357	40	0	3
1	15	2	74	820	772.902	0.365854	930	290	500	140	41.6629	41.6393	36.5508	264.601	-119.402	50	-60	3
1	15	2	75	710	838.407	0.408451	750	330	220	200	48.2858	47.6638	45.2168	376.487	-184.71	30	-10	3
1	15	2	76	880	784.235	0.340909	910	300	500	110	35.5094	34.7598	30.8698	185.503	-168.026	20	-10	4
1	15	2	77	810	778.034	0.358025	800	300	360	140	39.6644	39.6599	36.0544	344.542	-142.645	-20	-10	4
1	15	2	78	800	757.134	0.375	860	330	420	110	40.1699	38.8813	36.7486	188.966	-197.76	50	-10	4
1	15	2	79	860	748.139	0.313953	910	350	470	90	40.3568	38.7384	33.6379	205.26	-138.915	50	0	4
1	15	2	80	670	795.345	0.477612	830	320	250	260	49.3846	49.0475	48.449	329.853	-163.704	-10	-170	4
1	15	2	81	790	743.09	0.379747	820	310	380	130	40.4897	40.4563	36.4574	296.778	-183.789	40	10	4
1	15	2	82	760	779.823	0.394737	800	290	350	160	43.1846	42.241	39.7339	440.539	-152.48	40	0	4
1	15	2	83	790	796.054	0.367089	860	250	190	420	50.9686	50.3575	50.3965	469.166	-124.773	50	-20	4
1	15	2	84	850	771.371	0.352941	830	250	450	130	43.0201	41.5277	37.0615	364.169	-135.137	-20	0	4
1	15	2	85	810	790.232	0.382716	860	320	380	160	39.6587	38.6629	36.8765	302.067	-203.573	40	-10	4
1	15	2	86	820	768.215	0.329268	860	360	380	120	42.6445	42.4289	36.8071	276.836	-145.296	40	0	4
1	15	2	87	760	864.106	0.315789	800	290	350	160	47.3366	47.0366	42.1408	414.314	-135.736	40	0	4
1	15	2	88	820	819.423	0.329268	830	330	180	320	44.6792	43.2897	44.2432	267.773	-137.597	50	40	4
1	15	2	89	770	816.663	0.363636	830	280	420	130	42.0031	39.546	38.4383	426.076	-219.054	50	-10	4
1	15	2	90	730	786.862	0.342466	890	280	470	140	40.4687	38.1387	34.4293	259.411	-110.156	50	-110	4
1	15	2	91	660	790.979	0.454545	880	330	380	170	42.7646	42.1532	39.1759	289.61	-135.316	60	-160	4
1	15	2	92	790	776.697	0.329114	840	300	360	180	38.2454	36.7164	37.5453	235.029	-155.116	40	-10	4
1	15	2	93	750	784.644	0.373333	820	350	280	190	42.342	41.2414	41.5621	257.59	-215.398	50	-20	4
1	15	2	94	740	729.222	0.432432	810	280	440	90	39.4	37.4111	34.0816	262.018	-150.797	-10	-80	4
1	15	2	95	770	887.132	0.350649	770	230	390	150	46.8617	46.542	41.1009	417.696	-153.546	0	0	4
1	15	2	96	750	830.003	0.32	790	240	400	150	49.5571	49.0633	44.5818	480.108	-175.886	40	0	4
1	15	2	97	800	816.64	0.2875	850	190	350	310	52.3807	34.8605	51.8153	445.637	-178.069	50	0	4
1	15	2	98	940	817.856	0.329787	1010	340	500	170	53.9536	53.9536	44.0468	476.911	-199.315	70	0	4
1	15	2	99	660	821.495	0.469697	840	260	400	180	42.1684	41.1784	40.2706	299.37	-268.933	70	-110	4
1	15	2	100	760	784.354	0.368421	890	290	420	180	51.4506	51.3251	45.8421	456.367	-151.714	60	-70	4
3	1	1	3	910	707.957	0.32967	1050	270	680	100	42.7914	21.9885	42.3729	261.49	-168.43	60	-80	1
3	1	1	4	960	570.364	0.385417	1030	350	520	160	49.543	44.8236	48.8256	290.77	-205.512	-10	-80	1
3	1	1	5	840	637.489	0.404762	920	280	520	120	43.8172	39.163	42.8103	342.759	-161.379	-40	-120	1
3	1	1	6	960	538.486	0.395833	910	270	520	120	42.9745	35.407	42.4096	291.961	-140.911	-110	-60	1
3	1	1	7	880	527.489	0.5	1190	110	1050	30	32.3985	20.4158	32.1205	355.344	-31.7812	70	-240	1
3	1	1	8	940	591.31	0.414894	1090	560	440	90	37.1311	34.9009	36.9866	166.881	-102.402	30	-120	1
3	1	1	9	920	559.625	0.467391	1040	210	720	110	39.5347	22.4482	38.9814	286.362	-105.664	30	-90	1
3	1	1	10	840	619.009	0.452381	1010	100	830	80	37.9239	12.9545	37.6088	249.622	-105.528	80	-90	1
3	1	1	11	890	617.324	0.41573	1140	640	420	80	40.7409	33.6621	39.7615	155.194	-153.515	130	-120	1
3	1	1	12	910	577.56	0.406593	1090	160	790	140	47.7094	22.5851	46.3317	328.912	-209.573	110	-70	1
3	1	1	13	910	596.625	0.384615	1080	380	520	180	50.539	42.7619	49.9874	269.597	-126.942	40	-130	1
3	1	1	14	900	605.859	0.444444	1060	340	480	240	59.8293	51.1964	59.2145	337.766	-223.08	40	-120	1
3	1	1	15	800	652.971	0.4	1010	520	270	220	55.5792	50.4782	55.0664	194.6	-275.62	80	-130	1
3	1	1	16	870	616.132	0.45977	1000	370	490	140	48.821	43.1306	48.3534	263.643	-182.818	80	-50	1
3	1	1	17	830	611.402	0.554217	1080	360	560	160	45.7846	42.9195	45.2317	229.055	-150.627	70	-180	1
3	1	1	18	780	647.357	0.5	970	240	580	150	46.042	33.786	45.0584	279.225	-182.772	50	-140	1
3	1	1	19	720	688.182	0.361111	950	190	580	180	52.3482	38.2183	51.8334	432.775	-223.086	100	-130	1
3	1	1	20	820	727.759	0.463415	1040	190	690	160	53.8777	31.7307	53.3898	397.114	-232.845	90	-130	1
3	1	1	21	770	721.355	0.402597	900	140	680	80	41.9043	38.1727	40.1783	552.149	-166.423	30	-100	1
3	1	1	22	710	756.767	0.394366	790	160	420	210	50.6602	44.3726	50.5252	581.576	-236.834	-40	-120	1
3	1	1	23	800	704.84	0.4	1070	180	720	170	43.9333	30.291	43.4435	284.023	-181.855	80	-190	1
3	1	1	24	760	731.886	0.434211	960	270	470	220	51.3194	51.2314	50.7278	461.967	-203.385	90	-110	1
3	1	1	25	770	675.774	0.376623	1010	100	750	160	43.3485	23.452	42.6203	384.818	-121.004	60	-180	1
3	1	1	26	850	686.154	0.376471	980	110	740	130	42.9086	17.6079	42.0275	283.882	-142.39	80	-50	2
3	1	1	27	810	663.042	0.382716	1010	280	540	190	44.9651	44.0536	44.2269	512.973	-145.403	50	-150	2
3	1	1	28	820	684.53	0.439024	1030	340	500	190	50.1784	49.4613	48.4377	374.303	-141.823	80	-130	2
3	1	1	29	790	646.791	0.468354	1040	140	730	170	43.4848	24.1861	41.9451	335.005	-105.255	40	-210	2
3	1	1	30	780	747.299	0.435897	850	370	240	240	69.4239	69.4076	66.747	580.371	-271.679	0	-70	2
3	1	1	31	690	778.47	0.42029	790	210	430	150	51.653	50.6199	50.9889	629.821	-243.174	100	0	2
3	1	1	32	750	799.316	0.426667	880	320	410	150	47.8367	47.5354	46.0064	381.408	-179.43	90	-40	2
3	1	1	33	760	693.488	0.460526	880	290	470	120	39.2308	39.0953	36.2663	272.971	-67.2966	10	-110	2
3	1	1	34	650	840.041	0.492308	930	180	690	60	39.1185	30.0513	32.6369	355.202	-166.032	80	-200	2
3	1	1	35	730	759.467	0.383562	760	120	540	100	37.9558	33.8907	34.7648	291.812	-105.858	-120	-150	2
3	1	1	36	750	747.169	0.426667	770	200	440	130	47.3707	34.9886	45.6446	324.681	-180.307	0	-20	2
3	1	1	37	740	754.768	0.432432	810	310	360	140	52.9963	52.9828	49.6835	408.488	-247.984	-50	-120	2
3	1	1	38	700	770.863	0.414286	930	280	470	180	48.9115	44.245	48.0835	338.137	-144.495	70	-160	2
3	1	1	39	730	749.428	0.424658	840	330	340	170	48.4173	47.2617	47.9486	328.769	-218.44	40	-70	2
3	1	1	41	690	747.451	0.463768	700	450	150	100	44.7804	44.5555	44.3885	179.236	-225.19	0	-10	2
3	1	1	42	670	817.981	0.447761	690	250	380	60	36.4352	33.8277	36.4083	314.985	-154.892	10	-10	2
3	1	1	43	680	788.897	0.426471	730	370	250	110	48.9732	43.3437	48.5284	231.902	-320.041	50	0	2
3	1	1	44	610	874.139	0.393443	680	110	500	70	41.2151	21.739	40.803	398.559	-259.699	70	0	2
3	1	1	45	610	820.306	0.52459	680	210	330	140	55.5066	48.6416	54.7842	429.296	-351.991	10	-60	2
[truncated: 5,671 more rows]
